# Supplementary material for: X-irradiated umbilical cord blood cells retain their regenerative effect in experimental stroke
Source: Sci Rep. 2024 Mar 22;14:6907. doi: 10.1038/s41598-024-57328-z (PMC10959937; doi:10.1038/s41598-024-57328-z)
Supplement: Supplementary file 2 — Supplementary Information 2. [file 41598_2024_57328_MOESM2_ESM.xlsx]

## Sheet: 1-1
	(a)						(b)						(c)
		(-)	non-separated	separated				(-)	CD34+	CD34-				0	1	100	1000	10000
	1	6.1	18.1	4.3			1	4.8	18.3	8			exp1	3.2	13.3	15.9	31	41.2
	2	3.9	23	3.4			2	3.8	12.9	3.8			exp2	6.6	12.6	13.9	17.9	26.8
	3	5.5	16.6	3.2			3	5.2	20.9	6.2			exp3	5.4	12.7	15.1	24.4	33.5
	4	4.7	12.2	3.7			4	5.2	18.4	8.8
	5	5.1	15.3	4.1			5	7.2	19.3	7.1
							6	12.8	25.1	13.2
							7	4.5	12.4	5.3
							8	4.5	11.5	6.4
							9	3.5	12.6	7.7
							10	5.2	15.6	5.6

## Sheet: 1-2
	(a)								(b)							(c)
	T-cell								no-irradiation							no-irradiation
		CB1	CB2	CB3	AV	STDEV				day0	day4	day6	day10				Number of CD34+ cells per dose
	0Gy	80	128.4	68	92.1333	31.9758			CB1	1	1	2.7	89.6				100 cells	1,000 cells	10,000 cells
	1Gy	35.1	21.15	20.5	25.5833	8.24808			CB2	1	1	2.2	80			CB1	64.5	>200	>200
	2.5Gy	2.04	0.47	10	4.17	5.10959			CB3	1	3	23.2	198.4			CB2	76	>200	>200
	5Gy	0	0	0	0	0			AV	1	1.66667	9.36667	122.667			CB3	58	>200	>200
	15Gy	0	0	0	0	0			STDEV	0	1.1547	11.9826	65.7624			CB4	51.5	>200	>200
	30Gy	0	0	0	0	0										CB5	51.5	>200	>200
																CB6	51	>200	>200
									irradiation
	(b)									day0	day4	day6	day10
	CFC								CB1	1	0.37	0.5	0
		1	2	3	AV	STDEV			CB2	1	0.22	0	0			irradiation
	0Gy	36.5	59.5	76	57.3333	19.8389			CB3	1	1.6	0	0				Number of CD34+ cells per dose
	1Gy	20	10	22.5	17.5	6.61438			AV	1	0.73	0.166667	0				100 cells	1,000 cells	10,000 cells
	2.5Gy	1	1.5	2.5	1.66667	0.763763			STDEV	0	0.757166	0.288675	0			CB1	0	0	0
	5Gy	0	0	0	0	0										CB2	0	0	0
	15Gy	0	0	0	0	0										CB3	0	0	0
	30Gy	0	0	0	0	0										CB4	0	0	0
																CB5	0	0	0
																CB6	0	0	0
	(d)
	peripheral blood											(e)
	non-irradiation					irradiation							non-irradiation	irradiation
		4W	8W	12W			4W	8W	12W			1	30.4	28
	1	10.9	28.3	68.8		1	0	0	0.1			2	33.7	35.1
	2	6.9	40.2	83.4		2	0	0	0			3	33.7	34.6
	3	10.3	35.5	52.3		3	0	0	0			4	33	34.3
	4	10.2	32.2	65.2		4	0	0	0			5	38.6	38.1
	5	8.4	30.9	73.4		5	0	0	0			6	30.6	29.1
	6	10.8	36.9	64.9		6	0	0.1	0			7	22.4	21
	7	11.3	43.2	78.3		7	0	0	0			8	18.4	17.3
	8	10.1	53.7	89.3		8	0	0	0.1			9	30.6	27.6
	9	11.6	38.5	50.9		9	0	0	0.1			10	15.7	18.2
	10	16.6	47.3	77.6		10	0	0	0			11	16.7	16.1
	AV	10.71	38.67	70.41		AV	0	0.01	0.03			12	19.1	17.8
												AV	26.9083	26.4333
	Bone Marrow				Spleeen
		non-irradiation	irradiation			non-irradiation	irradiation
	1	99.6	0.3		1	99	0
	2	99.7	0		2	97.7	0
	3	99.8	0		3	98.9	0
	4	99.6	0		4	98.6	0
	5	99.9	0.6		5	98.7	0
	6	99.7	0		6	97.9	0.4
	7	99.9	0		7	99.1	0.4
	8	99.9	0		8	99.2	0.3
	9	99.6	0		9	97.9	0.2
	10	99.9	0		10	98.1	0
	AV	99.76	0.09		AV	98.51
					1-b

## Sheet: 1-3
	(b)
	Wire hang test		12 days after cell therapy								Rotarod test		2 weeks after cell therapy						4 weeks after cell therapy								Open field test	Locomotion
			Trial					AVERAGE					Trial						Trial									Light period	Dark period
			1	2	3	4	5						1	2	3	4	5	AVERAGE	1	2	3	4	5	AVERAGE				30 mins	30 mins
	no-surgery	1	180	180	180	131	180	170.2			no-surgery	1	103	134	130	129	99	119	184	137	170	154	168	162.6			no-surgery	145	172
		2	46	180	180	180	180	153.2				2	98	118	148	155	183	140.4	121	164	164	189	183	164.2				110	160
		3	180	136	109	180	180	157				3	119	140	131	84	144	123.6	144	134	145	240	130	158.6				96	171
		4	180	180	56	106	122	128.8				4	71	169	222	104	123	137.8	132	219	180	159	173	172.6				143	166
		5	180	180	143	102	180	157				5	152	87	158	129	117	128.6	156	218	144	205	214	187.4				96	178
		6	180	166	82	180	139	149.4				6	157	156	184	124	156	155.4	156	173	199	168	225	184.2				149	203
	PBS	7	180	92	46	94	120	106.4			PBS	7	38	65	127	53	82	73	144	108	39	51	127	93.8			PBS	169	143
		8	25	180	73	64	51	78.6				8	85	134	116	86	68	97.8	118	145	71	103	54	98.2				112	83
		9	21	72	180	99	89	92.2				9	48	20	113	105	113	79.8	28	89	131	168	195	122.2				86	75
		10	83	124	72	162	28	93.8				10	127	92	82	150	52	100.6	186	31	151	29	69	93.2				126	95
		11	156	22	43	163	45	85.8				11	96	60	72	79	152	91.8	212	192	73	159	205	168.2				94	96
		12	178	19	118	180	151	129.2				12	36	118	47	67	46	62.8	85	86	80	103	129	96.6				99	135
	MNCs	13	180	34	55	79	73	84.2			MNCs	13	45	116	142	176	167	129.2	208	171	164	170	167	176			MNCs	104	79
		14	20	52	180	130	134	103.2				14	43	56	67	116	148	86										175	151
		15	169	180	180	180	180	177.8				15																124	161
		16	180	46	125	75	91	103.4				16	47	149	141	97	164	119.6	60	221	138	118	167	140.8				79	107
		17	180	21	100	122	109	106.4				17	84	163	149	118	81	119	157	176	185	154	183	171				103	159
		18	158	180	30	127	106	120.2				18	192	154	136	83	170	147	200	211	42	133	195	156.2			XR-MNCs	72	173
	XR-MNCs	19	130	180	78	180	53	124.2			XR-MNCs	19	49	91	135	193	181	129.8	131	164	187	149	118	149.8				111	132
		20	180	180	180	28	68	127.2				20	59	97	116	108	144	104.8	108	145	140	148	155	139.2				181	156
		21	97	178	82	75	180	122.4				21	87	56	131	98	150	104.4	180	156	137	169	154	159.2				103	168
		22	107	180	117	57	111	114.4				22	42	160	121	129	170	124.4	116	250	189	183	123	172.2				126	175
		23	180	56	64	42	72	82.8				23	78	45	166	85	134	101.6	78	117	194	163	218	154
	(c)
	wire hang test		12 days after cell therapy								Rotarod		2 weeks after cell therapy						4 weeks after cell therapy								Open field test	Locomotion
			Trial					AVERAGE					Trial						Trial									Light period	Dark period
			1	2	3	4	5						1	2	3	4	5	AVERAGE	1	2	3	4	5	AVERAGE				30 mins	30 mins
	PBS	1	124	29	61	41	57	62.4			PBS	1	45	29	116	148	84	84.4	57	155	173	186	169	148			PBS	33	166
		2	14	18	82	28	83	45				2	46	13	111	37	39	49.2	127	94	146	118	134	123.8				138	84
		3	17	51	139	49	45	60.2				3	24	30	24	53	49	36	31	70	55	53	47	51.2				91	134
		4	27	141	125	28	126	89.4				4	78	42	86	46	142	78.8	151	86	83	109	89	103.6				109	152
		5	74	170	119	127	176	133.2				5	77	20	105	168	68	87.6	67	138	206	127	184	144.4				16	117
		6	81	180	74	147	144	125.2				6	97	113	43	80	150	96.6	171	207	199	183	194	190.8				84	139
		7	153	70	114	166	21	104.8				7	113	101	90	76	207	117.4	148	256	86	82	185	151.4			XR-MNCs (freeze-thawed)	147	189
	freeze-thawed XR-MNCs	1	155	180	180	180	86	156.2			freeze-thawed XR-MNCs	1	71	168	128	114	168	129.8	167	224	237	160	281	213.8				99	206
		2	38	177	87	119	159	116				2	97	63	133	190	185	133.6	164	184	236	168	190	188.4				151	148
		3	180	123	53	180	109	129				3	39	101	79	126	218	112.6	168	138	167	223	237	186.6				99	162
		4	57	114	126	138	103	107.6				4	92	138	109	62	177	115.6	218	227	184	84	200	182.6				103	166
		5	180	180	180	29	87	131.2				5	160	112	157	147	146	144.4	251	173	228	216	227	219				109	149
		6	180	157	160	157	79	146.6				6	78	91	196	57	102	104.8	176	207	159	167	187	179.2				103	167
		7	180	180	180	180	111	166.2				7	124	125	165	197	146	151.4	222	142	149	163	174	170
		8	180	101	127	143	148	139.8				8	99	72	133	139	127	114	52	229	115	204	207	161.4
		9	123	170	119	141	169	144.4				9	38	38	43	182	94	79	60	84	95	108	65	82.4

## Sheet: 1-7
	(a)
	Concentration conditions for SDF-F41								Migratory ability of CD34+ cells
		CB1	CB2	CB3	AV						CB1	CB2	CB3	AV
	0	2.2	13.4	7.8	7.8				SDF-1 0ng/ml	non-irradiation	11.2	6.6	2.2	6.66667
	50	13.4	15.6	24.4	17.8				SDF-1 0ng/ml	irradiation	8.8	2.2	2.2	4.4
	100	20	31.2	46.6	32.6				SDF-1 200ng/ml	non-irradiation	28	24	24	25.3333
	200	22.2	22.2	57.8	34.0667				SDF-1 200ng/ml	irradiation	38	22.2	26.6	28.9333
	500	11.2	22.2	57.8	30.4
	1000	15.6	6.6	46.6	22.9333
	(c)
	Branch number/neuron (secondary)						Dendric spine number/neuron (per 20 mm)
	PBS-1	12	XR-1	20			PBS			AVERAGE	XR			AVERAGE
		8		13			PBS-1	03-1	12	11.8	XR-1	03-1	19	17.3
		20		15	c)			03-2	11			03-3	22
		20		20				03-3	14			03-4	20
		15		11				03-2-2	12			03-5-1	16
		19		15				06-1-1	8			03-5-2	16
		11		19				06-1-2	9			04-1-1	19
		10		20				06-2-1	11			04-1-2	15
		6		20				06-2-2	12			04-3	23
		10		15				03-1-2	14			04-3-2	18
	PBS-2	6	XR-2	11				03-1-3	15			05-1	5
		11		8			PBS-2	02-3	5	9.6	XR-2	03-1	18	15.4
		11		14				02-3-2	8			03-2	20
		13		20				02-4	8			03-5	9
		9		27				02-2	6			04-1	17
		8		17				02-2-2	13			04-3	11
		11		16				01-2	17			04-2	17
		8		18				01-2-2	10			03-1-2	15
		9		16				02-4-2	9			04-1-2	18
		9		10				02-1	7			04-1-3	17
	PBS-3	8	XR-3	22				02-1-2	13			04-2-2	12
		20		12			PBS-3	03-1	18	11.3	XR-3	02-1-1	19	15.5
		16		13				07-1	8			01-1	16
		16		15				03-2	3			02-1-2	17
		14		21				03-1-2	16			02-2	14
		11		13				07-1-2	12			02-4	15
		20		19				03-1-2	9			03-2	14
		10		14				03-1-2	14			04-2	17
		9		25				07-2-1	10			04-1	13
		25		11				03-3	12			04-2-2	16
	AVERAGE	12.5	AVERAGE	16.33				03-1-3	11			02-4-2	14
