# Supplementary material for: X-irradiated umbilical cord blood cells retain their regenerative effect in experimental stroke
Source: Sci Rep. 2024 Mar 22;14:6907. doi: 10.1038/s41598-024-57328-z (PMC10959937; doi:10.1038/s41598-024-57328-z)
Supplement: Supplementary file 3 — Supplementary Information 3. [file 41598_2024_57328_MOESM3_ESM.xlsx]

## Sheet: 2-1
Metabolite	No-surgery-ipsi					No-surgery-contra					PBS-ipsi					PBS-contra					XR cells-ipsi					XR cells-contra
	NIA-1	NIA-2	NIA-3	NIA-4	NIA-5	NCC-1	NCC-2	NCC-3	NCC-4	NCC-5	PIA-1	PIA-2	PIA-3	PIA-4	PIA-5	PCC-1	PCC-2	PCC-3	PCC-4	PCC-5	MIA-1	MIA-2	MIA-3	MIA-4	MIA-5	MCC-1	MCC-2	MCC-3	MCC-4	MCC-5
ATP	115.568	50.2419	87.3937	60.119	135.731	177.417	144.984	110.473	106.112	139.011	108.642	125.048	150.25	94.166	115.231	139.911	181.044	216.189	100.117	150.717	98.1965	73.3694	69.4146	93.1683	92.1528	151.816	109.105	106.594	135.24	166.131
ADP	223.452	132.287	184.296	228.273	215.397	231.805	219.746	177.612	200.374	210.551	171.703	199.406	195.253	104.359	175.684	234.641	263.644	241.737	156.059	202.726	140.293	118.925	127.179	162.624	110.231	222.322	182.973	176.033	190.82	208.819
AMP	540.735	533.412	522.808	651.205	442.969	493.721	478.805	456.78	490.054	491.388	386.804	501.831	452.483	196.759	420.344	538.424	604.679	444.441	374.161	450.102	272.665	267.774	294.623	428.627	192.152	471.448	394.612	426.91	430.074	487.28
total adenylate	879.755	715.942	794.498	939.598	794.097	902.943	843.535	744.866	796.54	840.95	667.149	826.285	797.987	395.284	711.259	912.976	1049.37	902.368	630.336	803.545	511.155	460.069	491.217	684.42	394.537	845.586	686.69	709.538	756.134	862.23

## Sheet: 2-2
Compound name	m/z	No-surgery-ipsi					No-surgery-contra					PBS-ipsi					PBS-contra					MNC-ipsi					MNC-contra
		NIA-1	NIA-2	NIA-3	NIA-4	NIA-5	NCC-1	NCC-2	NCC-3	NCC-4	NCC-5	PIA-1	PIA-2	PIA-3	PIA-4	PIA-5	PCC-1	PCC-2	PCC-3	PCC-4	PCC-5	MIA-1	MIA-2	MIA-3	MIA-4	MIA-5	MCC-1	MCC-2	MCC-3	MCC-4	MCC-5
3-Hydroxybutyric acid	103.04	0.00101295	0.000649547	0.000993694	0.00101735	0.00097079	N.D.	0.000745757	0.000895967	0.00102027	N.D.	0.00571912	0.0132255	0.0127867	0.00465158	0.00310948	0.00442252	0.00816165	0.00641896	0.00197893	0.00250524	0.00115149	0.00185435	0.00747732	0.00262193	0.00560194	0.00091765	0.000948248	0.00407913	0.00199645	0.0031152
		1.01295	0.649547	0.993694	1.01735	0.97079	#VALUE!	0.745757	0.895967	1.02027	#VALUE!	5.71912	13.2255	12.7867	4.65158	3.10948	4.42252	8.16165	6.41896	1.97893	2.50524	1.15149	1.85435	7.47732	2.62193	5.60194	0.91765	0.948248	4.07913	1.99645	3.1152

## Sheet: 2-3
Compound name	m/z	No-surgery-ipsi					No-surgery-contra					PBS-ipsi					PBS-contra					MNC-ipsi					MNC-contra
		NIA-1	NIA-2	NIA-3	NIA-4	NIA-5	NCC-1	NCC-2	NCC-3	NCC-4	NCC-5	PIA-1	PIA-2	PIA-3	PIA-4	PIA-5	PCC-1	PCC-2	PCC-3	PCC-4	PCC-5	MIA-1	MIA-2	MIA-3	MIA-4	MIA-5	MCC-1	MCC-2	MCC-3	MCC-4	MCC-5
1-Methyl-4-imidazoleacetic acid	141.067	0.000113477	N.D.	N.D.	N.D.	N.D.	N.D.	N.D.	N.D.	N.D.	N.D.	N.D.	N.D.	6.24496e-05	N.D.	N.D.	N.D.	N.D.	0.000109674	0.000132203	N.D.	7.57912e-05	N.D.	N.D.	N.D.	N.D.	N.D.	N.D.	N.D.	N.D.	N.D.
1-Methyladenosine	282.121	0.000115273	8.77894e-05	0.000121605	0.000106292	0.000117842	0.000102926	8.57929e-05	8.60417e-05	8.5749e-05	0.000106633	0.000121455	0.000118498	0.000113311	7.38234e-05	0.000111789	8.64657e-05	8.02805e-05	6.35585e-05	6.93123e-05	7.95057e-05	0.000131777	0.00011169	0.000128783	0.000100532	9.51093e-05	8.01903e-05	8.39427e-05	0.000113569	8.61943e-05	9.51222e-05
1-Methylhistamine	126.103	0.000289213	0.000320439	0.000301416	0.000298993	0.000332429	0.000227439	0.000251091	0.000298663	0.000255185	0.000221937	0.00021298	0.000171349	0.00018626	0.000171242	0.000252696	0.000268036	0.000172725	0.000168215	0.000198271	0.000207165	0.000317663	0.000279737	0.000209242	0.000246011	0.000152129	0.000313235	0.00032359	0.000253444	0.000266506	0.000253921
1-Methylhistidine 3-Methylhistidine	170.094	0.000656782	0.000517857	0.000613001	0.000701839	0.000506371	0.000583055	0.000516492	0.000613268	0.000552056	0.000444031	0.00131412	0.00139535	0.00124891	0.00129378	0.00116445	0.00100184	0.00106605	0.00094135	0.00102333	0.000883938	0.000597203	0.00117045	0.00139999	0.00141358	0.00147841	0.00052847	0.00101744	0.00117177	0.00108099	0.00132289
1-Methylnicotinamide	137.071	4.62288e-05	3.63044e-05	3.09422e-05	5.21455e-05	5.61776e-05	5.1463e-05	5.16059e-05	3.74129e-05	4.0687e-05	4.73404e-05	4.82977e-05	4.5393e-05	5.33504e-05	9.05271e-05	4.28849e-05	3.94683e-05	N.D.	2.81951e-05	4.36926e-05	3.71276e-05	8.57586e-05	5.86566e-05	8.72302e-05	6.25702e-05	5.49102e-05	3.20259e-05	3.41922e-05	4.65249e-05	3.71348e-05	3.90447e-05
2'-Deoxycytidine	228.099	4.25039e-05	3.30105e-05	4.21939e-05	4.08911e-05	3.84048e-05	4.68371e-05	4.53177e-05	5.35157e-05	4.94369e-05	3.63255e-05	5.95527e-05	6.86038e-05	9.9235e-05	0.000125862	5.65071e-05	4.62048e-05	3.41597e-05	5.55937e-05	6.32218e-05	4.08779e-05	8.26519e-05	6.83688e-05	0.000110684	6.72281e-05	8.23368e-05	4.62411e-05	5.37306e-05	5.05085e-05	4.63384e-05	6.55112e-05
2-Aminoisobutyric acid 2-Aminobutyric acid	104.071	0.000569313	0.000635578	0.000549819	0.000677329	0.000666481	0.000520123	0.000551908	0.000449115	0.000609056	0.00051426	0.000786306	0.000998903	0.00158317	0.000601976	0.000842561	0.000657726	0.000729721	0.00114819	0.000503193	0.000440731	0.000612543	0.000783814	0.000946297	0.000711174	0.000846347	0.000586919	0.000732991	0.000772584	0.000566626	0.00072962
2-Hydroxybutyric acid	103.039	N.D.	N.D.	N.D.	N.D.	N.D.	N.D.	N.D.	N.D.	N.D.	N.D.	N.D.	0.000681384	0.0009582	N.D.	N.D.	N.D.	N.D.	N.D.	N.D.	N.D.	N.D.	N.D.	N.D.	N.D.	N.D.	N.D.	N.D.	0.000560099	N.D.	N.D.
2-Hydroxyglutaric acid	147.03	N.D.	N.D.	N.D.	N.D.	N.D.	N.D.	N.D.	N.D.	N.D.	N.D.	N.D.	N.D.	0.000762794	N.D.	N.D.	N.D.	N.D.	N.D.	N.D.	0.000405989	0.000670722	N.D.	N.D.	N.D.	N.D.	N.D.	0.000555195	N.D.	N.D.	N.D.
2-Hydroxyisobutyric acid	103.039	N.D.	N.D.	N.D.	N.D.	N.D.	N.D.	N.D.	N.D.	N.D.	N.D.	N.D.	0.00073523	N.D.	0.00076481	0.000550927	0.000689326	N.D.	N.D.	0.000441005	N.D.	0.000637446	0.00079542	0.000665847	0.000756187	0.00119498	0.000678683	0.000675698	0.000584382	N.D.	0.000856309
2-Hydroxyvaleric acid	117.056	N.D.	0.000268283	N.D.	0.000288214	0.000229474	N.D.	0.000227271	N.D.	N.D.	N.D.	0.000481345	0.000573692	0.000785389	0.000384547	0.000469715	0.000542686	0.000706768	0.000543254	0.000189486	0.000421347	0.0004572	0.000531907	0.000399762	0.00054312	0.000648238	N.D.	0.000379804	N.D.	0.000409004	N.D.
2-Methylserine	120.066	0.000182986	0.000165912	0.000151609	0.000159688	0.000151765	0.000145041	0.00013205	0.000153177	0.000168748	N.D.	8.32996e-05	6.41031e-05	7.73815e-05	5.68277e-05	8.97339e-05	8.37711e-05	7.83545e-05	8.28331e-05	6.79882e-05	N.D.	7.12606e-05	6.57491e-05	7.50414e-05	7.51464e-05	6.71125e-05	0.00010076	6.39822e-05	8.16253e-05	8.05921e-05	0.000114688
2-Phenylethylamine	122.097	N.D.	N.D.	N.D.	N.D.	N.D.	N.D.	N.D.	N.D.	8.3624e-05	N.D.	N.D.	N.D.	N.D.	N.D.	N.D.	N.D.	9.80192e-05	N.D.	N.D.	N.D.	N.D.	N.D.	N.D.	N.D.	N.D.	0.000100928	N.D.	0.000101844	9.26769e-05	0.000100188
3-Hydroxy-3-methylglutaric acid	161.044	N.D.	N.D.	N.D.	0.000711583	0.000620017	N.D.	N.D.	N.D.	N.D.	N.D.	0.000513192	N.D.	N.D.	N.D.	0.000609093	N.D.	N.D.	0.000620273	N.D.	N.D.	0.000594464	0.000607057	N.D.	N.D.	0.000478876	N.D.	N.D.	0.000641705	N.D.	N.D.
3-Hydroxybutyric acid	103.04	0.00101295	0.000649547	0.000993694	0.00101735	0.00097079	N.D.	0.000745757	0.000895967	0.00102027	N.D.	0.00571912	0.0132255	0.0127867	0.00465158	0.00310948	0.00442252	0.00816165	0.00641896	0.00197893	0.00250524	0.00115149	0.00185435	0.00747732	0.00262193	0.00560194	0.00091765	0.000948248	0.00407913	0.00199645	0.0031152
3-Phenylpropionic acid	149.059	N.D.	N.D.	0.00014032	N.D.	0.000202828	N.D.	0.000195299	0.000252806	N.D.	0.000204453	0.000116772	0.000172174	N.D.	0.000119616	N.D.	N.D.	N.D.	N.D.	N.D.	0.000170508	0.00014697	N.D.	0.000143813	N.D.	0.000150774	0.000247254	N.D.	N.D.	N.D.	N.D.
3-Phosphoglyceric acid	184.986	N.D.	N.D.	N.D.	0.000213089	N.D.	N.D.	0.000167564	N.D.	N.D.	0.000209564	0.00021201	0.000176828	N.D.	N.D.	N.D.	N.D.	N.D.	N.D.	N.D.	N.D.	N.D.	N.D.	N.D.	N.D.	0.000169067	N.D.	0.000114194	N.D.	N.D.	N.D.
4-Amino-3-hydroxybutyric acid	120.066	N.D.	N.D.	N.D.	N.D.	N.D.	N.D.	N.D.	N.D.	N.D.	N.D.	N.D.	N.D.	N.D.	N.D.	N.D.	N.D.	N.D.	N.D.	N.D.	N.D.	N.D.	N.D.	N.D.	N.D.	2.87951e-05	N.D.	N.D.	N.D.	N.D.	N.D.
4-Guanidinobutyric acid	146.094	0.000443597	0.000419041	0.000478702	0.000450615	0.000364266	0.000403416	0.000288097	0.000358667	0.000348809	0.000325445	0.00045082	0.000344884	0.000296305	0.000330336	0.000317925	0.000261854	0.000269325	0.00019872	0.000262288	0.000246843	0.000363293	0.00043526	0.000389612	0.000364476	0.000402618	0.000305459	0.000354465	0.000346269	0.000267466	0.000300129
4-Oxopyrrolidine-2-carboxylic acid	130.05	0.00367722	0.00336385	0.0036343	0.00381725	0.00356794	0.00399947	0.00362144	0.00379673	0.00372852	0.00354318	0.00302352	0.00320773	0.00313189	0.00227842	0.00319647	0.00418007	0.00400216	0.00342825	0.00293263	0.00338642	0.0028868	0.00264664	0.00251619	0.00296153	0.00209947	0.00379654	0.00320617	0.00346877	0.00345642	0.00407558
5'-Deoxy-5'-methylthioadenosine	298.099	5.81352e-05	5.22727e-05	5.2003e-05	2.04456e-05	5.54822e-05	5.49324e-05	3.71504e-05	4.91896e-05	4.76245e-05	5.01527e-05	6.215e-05	5.59375e-05	6.4005e-05	3.551e-05	4.98762e-05	6.00742e-05	5.74735e-05	5.63106e-05	3.48878e-05	4.89785e-05	4.37531e-05	5.5973e-05	4.51849e-05	4.68113e-05	4.45326e-05	4.33144e-05	3.97401e-05	4.24662e-05	3.74549e-05	4.30627e-05
5-Hydroxylysine	163.109	N.D.	N.D.	2.73359e-05	2.23838e-05	N.D.	N.D.	N.D.	2.49152e-05	1.94998e-05	N.D.	N.D.	2.10891e-05	N.D.	3.05456e-05	1.71539e-05	N.D.	N.D.	N.D.	N.D.	N.D.	2.54363e-05	N.D.	2.59167e-05	N.D.	1.74481e-05	N.D.	1.69453e-05	N.D.	N.D.	N.D.
5-Oxoproline	128.034	0.00274282	0.00307656	0.00264782	0.00306785	0.00266142	0.00210232	0.00200961	0.00275352	0.00266518	0.00201471	0.00276796	0.0022356	0.00227416	0.00255416	0.00262587	0.00276837	0.00233507	0.00205193	0.00289585	0.00199844	0.00316817	0.0031742	0.00253827	0.00270836	0.00266819	0.00280728	0.00309805	0.00299794	0.00269943	0.00292784
6-Phosphogluconic acid	275.016	0.000261332	0.000238054	0.000304981	0.000288916	0.000283959	0.000368371	0.000302001	0.000318005	0.000274607	0.000306254	0.000437366	0.000456694	0.000413407	0.000392195	0.000419232	0.00040079	0.000636556	0.000491359	0.000415921	0.000437886	0.000367771	0.000490591	0.000374737	0.000299098	0.000468844	0.00044294	0.000400308	0.000372603	0.000406448	0.000619111
Acetylcholine	146.118	0.000606961	0.000657919	0.000535177	0.000729725	0.000844905	0.000593174	0.000523142	0.000502311	0.000831616	0.000697216	0.000934353	0.000552496	0.000442513	0.000618855	0.000570981	0.000931468	0.000776349	0.000404369	0.000519279	0.000549639	0.000976483	0.000668353	0.000639606	0.000702246	0.000834031	0.000662928	0.000660205	0.000759957	0.000595757	0.000724903
Adenine	136.063	0.000174805	0.000157677	0.000118143	0.000168691	0.000250056	0.000232547	0.000182211	0.000215104	0.000171873	0.000273027	0.000104635	8.41635e-05	0.000100946	8.16496e-05	0.000109555	0.000187197	0.000194112	0.000179843	0.000174505	0.000163662	0.000123233	9.60359e-05	8.66146e-05	0.000118231	5.57085e-05	0.000175683	0.000172469	0.000167309	0.000179992	0.0001581
Adenosine	268.106	0.00665549	0.0107983	0.00564525	0.00781658	0.0212507	0.00966811	0.0086562	0.00908397	0.00986795	0.0169202	0.00920043	0.00728641	0.00403301	0.00451742	0.00641666	0.0104069	0.00487957	0.00492761	0.00615065	0.00880473	0.00920089	0.00468806	0.00621637	0.00420711	0.0035008	0.00471442	0.00792179	0.00895044	0.00624929	0.00796494
Adenylosuccinic acid	462.065	0.00438991	0.00306107	0.0041602	0.00459001	0.00432063	0.00416901	0.00452654	0.00301053	0.00409082	0.00449626	0.00290051	0.00361433	0.00292565	0.00176335	0.00254941	0.00307628	0.00411722	0.00304412	0.0022535	0.0029065	0.00246174	0.00205118	0.00231114	0.00282093	0.00149859	0.00355227	0.00309805	0.0032563	0.00310204	0.0030371
ADMA	203.15	9.5983e-05	0.000113424	0.00010177	0.000107667	N.D.	0.000117189	9.55503e-05	0.000108954	0.000103811	9.9446e-05	0.000111128	0.000124734	0.000104601	0.000173754	0.000117627	0.000109449	7.92668e-05	8.02844e-05	9.23502e-05	7.43303e-05	0.000116114	0.000136929	0.000165657	0.000147421	0.00014198	0.000118655	0.000101974	0.000126797	0.000123809	0.000104469
ADP	426.02	0.00625628	0.00370382	0.00515998	0.00639126	0.00603075	0.00649015	0.00615249	0.00497283	0.00561013	0.00589506	0.00480738	0.00558303	0.00546676	0.00292188	0.00491884	0.00656955	0.00738157	0.00676823	0.00436937	0.00567597	0.00392797	0.0033297	0.00356079	0.0045532	0.00308629	0.00622464	0.00512294	0.00492863	0.00534262	0.00584658
ADP-ribose	558.066	0.00224819	0.00101494	0.00166308	0.00451875	0.00203862	0.00228801	0.0024603	0.00124552	0.00139493	0.00201045	0.00197573	0.0023074	0.00273777	0.00157429	0.00176143	0.0014664	0.0019267	0.00206428	0.00137352	0.00136367	0.00143954	0.00101729	0.00182744	0.00155418	0.00121858	0.00140249	0.000649831	0.00124599	0.00077796	0.00139108
Ala	90.0553	0.0572303	0.065387	0.0539046	0.058044	0.0735925	0.0601254	0.0609036	0.0492989	0.056342	0.0683186	0.0400704	0.0475675	0.0360645	0.0395103	0.0415283	0.0421438	0.0485945	0.0312007	0.0363004	0.0382142	0.0505527	0.0505829	0.0513788	0.0574548	0.0388106	0.0578866	0.0566514	0.0552844	0.0601125	0.0424259
Aminoacetone	74.0605	0.000426369	0.000425342	0.000417178	0.000455179	0.000443085	0.000360819	0.00039485	0.000340161	0.000376996	0.000355678	0.000573574	0.00054253	0.000452468	0.000600808	0.000467265	0.000342059	0.000298923	0.000352996	0.000309025	0.000368726	0.000608401	0.000521584	0.000652534	0.00070147	0.000616671	0.000429716	0.000343068	0.000482837	0.000332212	N.D.
AMP	346.054	0.013388	0.0132067	0.0129442	0.0161231	0.0109674	0.012224	0.0118547	0.0113094	0.0121332	0.0121662	0.00957686	0.0124248	0.011203	0.00487154	0.0104073	0.0133308	0.0149712	0.0110039	0.00926382	0.011144	0.0067509	0.0066298	0.00729454	0.0106123	0.00475748	0.0116725	0.00977017	0.0105698	0.0106482	0.0120645
Anserine_divalent	121.069	0.00763866	0.00766346	0.00743045	0.00896791	0.00819196	0.0081035	0.00658654	0.00730514	0.00762579	0.0079863	0.00822564	0.00725767	0.00692926	0.00455416	0.00761095	0.00776717	0.0087679	0.00845096	0.00688277	0.00772067	0.00670225	0.00840458	0.0074451	0.0077334	0.00554758	0.00876189	0.00830135	0.0087203	0.00866089	0.00930189
Arg	175.12	0.0155433	0.0164212	0.0158296	0.0176899	0.0158104	0.0143487	0.0117247	0.0163912	0.0142425	0.0147648	0.0212178	0.0165032	0.0156427	0.0164186	0.0196896	0.0145078	0.0144281	0.0135326	0.0145649	0.013941	0.0222033	0.0239377	0.0200788	0.0228714	0.0188814	0.0178975	0.0177856	0.0172431	0.0174814	0.017116
Arg-Glu	304.163	5.69379e-05	4.18897e-05	6.13795e-05	5.82104e-05	6.3364e-05	5.21376e-05	4.54623e-05	4.3822e-05	4.89994e-05	4.33563e-05	5.35542e-05	5.46516e-05	4.69733e-05	4.94103e-05	5.87415e-05	5.92024e-05	5.08849e-05	N.D.	4.38249e-05	4.37281e-05	5.44324e-05	4.97751e-05	4.52464e-05	5.57388e-05	4.61861e-05	6.02054e-05	4.83033e-05	6.20833e-05	5.70627e-05	N.D.
Argininosuccinic acid	291.132	0.000387191	0.000473247	0.000427997	0.000466309	0.000477471	0.000320246	0.000282965	0.000349855	0.000357746	0.000327867	0.000441234	0.000400564	0.000379364	0.000384653	0.000416019	0.000202968	0.000234658	0.000206844	0.000255006	0.000207915	0.000513775	0.000558772	0.000463484	0.000627721	0.000485183	0.000371099	0.000392517	0.000337475	0.000359663	0.000225446
Ascorbic acid	175.024	0.0572934	0.056121	0.0545264	0.067783	0.0578215	0.0570588	0.0608836	0.0572296	0.0611823	0.0409877	0.0368943	0.0516582	0.0438571	0.0184234	0.0545704	0.074939	0.0642545	0.0483521	0.0416304	0.063189	0.0384007	0.0446844	0.0387477	0.0464148	0.0165795	0.0647521	0.0588289	0.0631865	0.0671129	0.0761722
Asn	133.062	0.00588922	0.00553066	0.00598352	0.00571544	0.00627814	0.00531495	0.00489504	0.00486616	0.00562637	0.00515807	0.00379493	0.00373328	0.0036979	0.00359533	0.00428668	0.00436386	0.00395655	0.00344633	0.00363025	0.00358736	0.00434223	0.00393805	0.00384779	0.00432115	0.00312002	0.00443396	0.00598828	0.0047248	0.00443833	0.00465191
Asp	134.045	0.167785	0.162482	0.171141	0.190189	0.163935	0.156221	0.135204	0.161506	0.167862	0.15272	0.150799	0.12763	0.112083	0.0968642	0.140168	0.134228	0.132474	0.10738	0.113997	0.117077	0.133348	0.133042	0.123927	0.127798	0.0937049	0.138055	0.143021	0.146438	0.124983	0.145146
ATP	505.988	0.00350712	0.00152468	0.00265212	0.00182442	0.004119	0.00538403	0.00439981	0.00335252	0.00322017	0.00421855	0.00329693	0.00379481	0.00455961	0.00285764	0.00349689	0.00424584	0.0054941	0.00656065	0.00303822	0.00457378	0.00297995	0.00222653	0.00210651	0.00282736	0.00279654	0.00460713	0.00331098	0.0032348	0.0041041	0.00504154
Betaine	118.087	0.00450595	0.00383796	0.00398858	0.00380825	0.00448076	0.00357571	0.00321084	0.00338575	0.00323853	0.00322196	0.00449515	0.0043819	0.00417215	0.00576675	0.00476022	0.00301932	0.00224978	0.00248483	0.00228532	0.00262339	0.006415	0.00627441	0.0073141	0.00466863	0.00511349	0.00392205	0.00553835	0.00410855	0.00297638	0.00329408
Betaine aldehyde_+H2O	120.103	4.85569e-05	8.16313e-05	4.53674e-05	4.18915e-05	3.84048e-05	3.87418e-05	N.D.	3.92555e-05	N.D.	3.26539e-05	4.36596e-05	3.25981e-05	2.48087e-05	3.77294e-05	4.61283e-05	3.89135e-05	N.D.	N.D.	4.76646e-05	N.D.	5.91572e-05	4.5494e-05	3.55816e-05	3.51666e-05	4.49887e-05	3.32802e-05	3.40716e-05	4.2842e-05	N.D.	N.D.
Butyrylcarnitine	232.156	8.24802e-05	N.D.	7.78242e-05	8.71593e-05	N.D.	N.D.	N.D.	N.D.	N.D.	N.D.	0.000515876	0.000461581	0.00100059	0.000592573	0.000349854	0.000151612	0.000138768	0.000193144	0.00011466	9.69069e-05	N.D.	0.000269003	0.000560748	0.000355703	0.000824793	N.D.	N.D.	0.000117327	8.47537e-05	0.000138185
Cadaverine	103.124	N.D.	N.D.	6.92412e-06	N.D.	N.D.	N.D.	N.D.	N.D.	N.D.	8.51501e-06	3.38269e-05	2.90618e-05	3.95851e-05	2.74502e-05	2.55147e-05	N.D.	N.D.	1.20267e-05	1.03273e-05	N.D.	3.78632e-05	5.12447e-05	4.6847e-05	4.26192e-05	7.76612e-05	N.D.	5.49367e-05	1.43558e-05	8.24329e-06	1.68582e-05
Carboxymethyllysine	205.12	0.000157777	0.000151734	0.000151105	0.000160876	0.000155242	0.000154389	0.00013552	0.000145486	0.000134186	0.000133194	0.000140255	0.000122355	0.000120622	0.000110969	0.000119213	0.000126409	0.00011515	0.000114134	0.000118036	0.000106583	0.000108477	0.000109198	0.000121519	0.00011567	9.96138e-05	0.000114558	0.000110476	0.00011853	0.000136534	0.000119842
Carnitine	162.113	0.0149696	0.0153835	0.016296	0.0166124	0.0177808	0.0134685	0.0133366	0.0135522	0.0133492	0.0146886	0.0265062	0.0218445	0.0190814	0.0213096	0.0201495	0.0154403	0.0137992	0.0114267	0.0130893	0.0126607	0.0245622	0.0236335	0.0238546	0.0248424	0.0189546	0.0154654	0.0175903	0.0192733	0.0155445	0.0158138
Carnosine	227.115	0.00438223	0.00300374	0.00444658	0.0039121	0.00434878	0.00192157	0.00153611	0.0019655	0.00228391	0.00219242	0.00375862	0.00611153	0.00460828	0.00407793	0.00519483	0.00223162	0.00258894	0.00221005	0.00223408	0.00215895	0.00400567	0.00363812	0.00395263	0.00536055	0.00269071	0.00220034	0.00233737	0.00406495	0.00242649	0.0024654
CDP	402.012	0.000159536	0.000105046	9.80807e-05	0.000135155	0.000255722	0.000213294	0.000135977	0.000188868	0.000143538	0.000165692	0.000154079	0.000162203	0.000194987	0.000100037	0.000134988	0.000260869	N.D.	0.000226939	0.000177622	0.00018744	9.22026e-05	0.000114189	9.81982e-05	0.000112162	0.000127464	0.000214103	0.000138799	0.000114647	0.000190869	0.000215635
CDP-choline	487.1	0.000198919	0.000204046	0.000144257	0.000171665	0.000223906	0.000185189	0.000201077	0.000177932	0.000231424	0.000267067	0.000141947	0.00014226	8.24303e-05	9.78957e-05	0.000171936	0.000129644	0.000170884	0.000142506	0.000192198	0.000196497	0.000156675	0.000152903	0.000171689	0.00023357	0.000115957	0.000150102	0.000177915	0.00019904	0.000204076	0.000146632
Choline	104.107	0.0360721	0.0544903	0.046296	0.0420124	0.0419813	0.0333025	0.0290118	0.0363868	0.033536	0.0328123	0.0336671	0.0286425	0.024307	0.0296018	0.0351745	0.0349254	0.0315496	0.0219598	0.030496	0.0271867	0.033877	0.0401236	0.0315911	0.0347746	0.0302718	0.032213	0.0439713	0.0373152	0.0336125	0.0373903
cis-Aconitic acid	173.009	0.000659838	N.D.	0.000750998	0.000641022	N.D.	0.000925945	N.D.	N.D.	0.000792803	N.D.	0.000754016	0.000938981	N.D.	N.D.	0.000809563	0.000690117	0.000901401	0.00068123	N.D.	0.000848206	N.D.	N.D.	0.000660779	0.000905736	0.000860974	0.000788267	N.D.	0.000825618	N.D.	N.D.
Citric acid	191.019	0.0129872	0.0167783	0.0135666	0.0136749	0.0130967	0.0121086	0.0110974	0.0136713	0.012087	0.0112045	0.0150321	0.0158736	0.0160396	0.0131774	0.0148213	0.0126612	0.0149444	0.0129067	0.00966448	0.0111653	0.0122827	0.0145115	0.0151377	0.01478	0.0154689	0.0128816	0.0120736	0.0144591	0.0131099	0.0128073
Citrulline	176.104	0.00161315	0.00162031	0.00170809	0.00163639	0.00158279	0.00191724	0.00166953	0.0016928	0.00178135	0.00169464	0.00164237	0.00153211	0.00149817	0.00243968	0.00155625	0.00148696	0.00131713	0.00116301	0.00162715	0.00134035	0.00195031	0.00195925	0.00209463	0.00196266	0.00244028	0.0019152	0.00172336	0.00154487	0.00157935	0.00180592
CMP	322.044	0.0013624	0.00109543	0.00128113	0.00140561	0.00110641	0.00115279	0.001208	0.0013124	0.00118297	0.00117475	0.00116287	0.00115835	0.00132558	0.000837926	0.0010949	0.00130079	0.00119619	0.00110381	0.00107217	0.00101005	0.000871072	0.00100721	0.0010371	0.00114574	0.000829698	0.0011009	0.001182	0.00122927	0.000933467	0.00127991
CMP-N-acetylneuraminate	613.144	0.000588748	0.000589089	0.000607098	0.000678233	0.000568316	0.000754809	0.000456083	0.000543469	0.000658084	0.000592062	0.000519865	0.000509875	0.000537261	0.000475712	0.000481787	0.000615809	0.00051162	0.000414339	0.000507105	0.000517429	0.000523406	0.00059502	0.000426687	0.000562819	0.000408653	0.000602251	0.000472547	0.000566866	0.0005398	0.000706324
CoA_divalent	382.547	0.00100995	0.000729277	0.000952171	0.00114548	0.00100658	0.0010479	0.000803153	0.000829926	0.00101024	0.000979671	0.000883224	0.0009207	0.000551906	0.000113498	0.000750666	0.000727666	0.000865262	0.000664343	0.000807097	0.000726528	0.000880085	0.000829254	0.00069404	0.00084262	0.000351412	0.00113359	0.00120755	0.00111781	0.00108471	0.000927229
Creatine	133.08	0.0276303	0.0260889	0.0277204	0.0294673	0.0276591	0.0278525	0.0248406	0.0266258	0.0252683	0.026327	0.0261639	0.0250236	0.0228618	0.0182299	0.025858	0.0300322	0.0291098	0.0245095	0.0226991	0.0264533	0.0242296	0.02366	0.0224491	0.02546	0.0173659	0.0282131	0.0279539	0.0282556	0.027673	0.0317342
Creatinine	114.067	0.000886063	0.000739694	0.000812791	0.000765364	0.00078695	0.000836707	0.000783339	0.000857453	0.000770304	0.000849783	0.000793851	0.000747891	0.000830043	0.000694431	0.000801551	0.000659548	0.000737019	0.000746214	0.000704774	0.000616544	0.000765938	0.000789564	0.000758047	0.000795093	0.000632579	0.000791534	0.000883751	0.000737784	0.000705881	0.000722283
CTP	481.977	N.D.	N.D.	N.D.	N.D.	N.D.	N.D.	N.D.	N.D.	N.D.	7.92255e-05	N.D.	N.D.	N.D.	9.75898e-05	N.D.	0.000106324	N.D.	0.000173808	N.D.	N.D.	N.D.	N.D.	N.D.	N.D.	N.D.	N.D.	N.D.	N.D.	N.D.	N.D.
Cys	122.028	0.000413532	0.000721076	0.000827649	0.00289927	0.000520512	0.000507402	0.000490328	0.000587712	0.000552619	0.00038591	0.000131659	0.000226643	0.000214957	5.21553e-05	0.000217524	0.00041513	0.000439921	0.000241729	0.000134851	0.000309397	0.000149382	0.000160507	0.000132969	0.000150759	8.34772e-05	0.000399446	0.000189595	0.000362579	0.000269067	0.000378742
Cys-Gly	179.048	N.D.	N.D.	N.D.	0.000135678	N.D.	N.D.	N.D.	N.D.	N.D.	N.D.	N.D.	N.D.	N.D.	N.D.	N.D.	N.D.	N.D.	N.D.	N.D.	N.D.	N.D.	N.D.	N.D.	N.D.	N.D.	N.D.	N.D.	N.D.	N.D.	N.D.
Cystathionine	223.077	0.00102382	0.00102884	0.00100609	0.00117065	0.000983379	0.000822059	0.000527045	0.000800653	0.000733554	0.000788772	0.00407562	0.00276788	0.00277329	0.00238215	0.00248422	0.000832718	0.000935693	0.00100379	0.000839228	0.000882888	0.00265282	0.00299833	0.00346163	0.00308077	0.00528831	0.000973823	0.000704227	0.00164498	0.000982551	0.00106198
Cysteine glutathione disulfide	427.097	0.000280034	0.000229498	0.000446894	0.000542026	0.000243256	0.000239775	0.000183728	0.00026854	0.000236247	0.000254044	0.000206672	7.26545e-05	0.000163084	0.000630536	0.000125699	0.000128312	8.71732e-05	0.00022811	0.000371453	8.52061e-05	0.000142651	0.000139613	9.27706e-05	0.000196638	0.000136905	0.000275691	0.000197434	0.000174149	0.00012541	7.8264e-05
Cystine	241.033	N.D.	N.D.	1.6012e-05	2.48223e-05	N.D.	N.D.	N.D.	N.D.	N.D.	N.D.	N.D.	N.D.	N.D.	4.78918e-05	N.D.	N.D.	N.D.	N.D.	N.D.	N.D.	N.D.	N.D.	N.D.	N.D.	N.D.	N.D.	N.D.	N.D.	N.D.	N.D.
Cytidine	244.095	0.00113616	0.0012829	0.00136001	0.00119034	0.0011999	0.00120591	0.00113518	0.00141648	0.00144461	0.0012214	0.00137732	0.00114968	0.00130732	0.00148792	0.00132028	0.00147626	0.00111805	0.00108503	0.00127099	0.00115898	0.00146864	0.00138444	0.00161711	0.00134006	0.00126647	0.00141516	0.00161783	0.00136839	0.00129612	0.00149898
Dihydroxyacetone phosphate	168.99	0.00217009	0.00257363	0.00229774	0.00478484	0.00230309	0.0020165	0.0031375	0.00213307	0.00252894	0.00214292	0.00693204	0.00435089	0.00489561	0.00492568	0.00389307	0.00408774	0.00234591	0.00308695	0.00269857	0.0025013	0.0058157	0.00731917	0.00799777	0.00454838	0.00540218	0.00317195	0.00508067	0.0032977	0.0030965	0.00473917
Dimethylaminoethanol	90.0915	8.57395e-05	0.000103901	8.50369e-05	9.05357e-05	8.12141e-05	0.000107841	7.84929e-05	9.07684e-05	8.06241e-05	8.06192e-05	5.94291e-05	5.83165e-05	6.04276e-05	6.07992e-05	6.91203e-05	6.75241e-05	9.28496e-05	7.27179e-05	8.46047e-05	7.60554e-05	7.79271e-05	7.85922e-05	7.31946e-05	9.34672e-05	5.30285e-05	8.93047e-05	0.000103361	7.34327e-05	7.50699e-05	7.45954e-05
Ectoine	143.083	N.D.	N.D.	N.D.	N.D.	N.D.	N.D.	N.D.	N.D.	N.D.	N.D.	N.D.	N.D.	N.D.	4.84174e-05	N.D.	N.D.	N.D.	N.D.	N.D.	N.D.	N.D.	N.D.	7.20249e-05	N.D.	N.D.	N.D.	N.D.	N.D.	N.D.	N.D.
Ethanolamine	62.0607	0.00562315	0.00588046	0.00622147	0.00597992	0.00578351	0.00605365	0.00531938	0.00630997	0.00588631	0.0053843	0.0072958	0.00636672	0.006284	0.0067973	0.00705128	0.00743526	0.00676596	0.00589541	0.00613933	0.0062595	0.00732955	0.00681324	0.00713792	0.00724658	0.00633081	0.00667469	0.00569641	0.00677377	0.0060364	0.00765992
Ethanolamine phosphate	140.012	0.0274659	0.0258455	0.0270878	0.0283808	0.0318305	0.0257072	0.0241308	0.0253794	0.0253064	0.0271761	0.0214625	0.0212472	0.020595	0.0177268	0.0225888	0.0238245	0.022391	0.020268	0.0187968	0.0204908	0.0227612	0.0173473	0.0185227	0.0218136	0.0138936	0.0223491	0.0209876	0.0280459	0.0219848	0.0243945
Fructose 1,6-diphosphate	338.988	0.00207263	0.0036785	0.00271225	0.00179669	0.00293265	0.00475971	0.00386553	0.00313883	0.00168809	0.00353576	0.0051671	0.00514462	0.00682247	0.00344226	0.00306595	0.00571777	0.00770424	0.00741404	0.00425446	0.00533063	0.00577584	0.00875873	0.00779821	0.00827062	0.00576068	0.00464396	0.0038646	0.00309428	0.00628631	0.00686916
Fructose 6-phosphate	259.021	0.000240639	0.000572085	0.000162871	0.000371413	0.000306628	0.000223331	0.000385205	0.000203591	0.000194323	0.000356941	0.000689412	0.000410825	0.000503369	0.000338964	0.000346433	0.000666006	0.000496132	0.000608741	0.00038643	0.000382756	0.000727569	0.00120338	0.00154678	0.0010774	0.000619028	0.000543776	0.000723646	0.000357476	0.000598595	0.000803599
Fumaric acid	115.003	0.00397438	0.00531125	0.00349439	0.0036032	0.00410627	0.00308197	0.00309551	0.0029508	0.00367937	0.00302846	0.00291355	0.00263247	0.00231432	0.00257221	0.00320935	0.00264742	0.00273053	0.00250581	0.00221655	0.00192756	0.00266486	0.00294159	0.00290635	0.00290053	0.00217279	0.00338283	0.00360404	0.00290917	0.00337173	0.00237629
GABA	104.071	0.179335	0.196206	0.173389	0.197202	0.20813	0.145556	0.112444	0.150593	0.133661	0.144161	0.175317	0.128178	0.114938	0.105908	0.177499	0.143223	0.127296	0.100317	0.107952	0.123594	0.190639	0.14096	0.133762	0.165661	0.0928113	0.143761	0.153703	0.17419	0.143697	0.145516
GDP	442.016	0.00276184	0.00242135	0.00249462	0.00360039	0.00257035	0.0024732	0.0020882	0.00204726	0.00254506	0.00246068	0.00237761	0.00261419	0.0021821	0.00125459	0.0023387	0.00293912	0.00260353	0.00217219	0.00219587	0.00245681	0.00208011	0.00162955	0.00175363	0.00215077	0.00116459	0.00238276	0.00231731	0.00240321	0.00221842	0.00288136
GDP-fucose ADP-glucose	588.079	0.000228624	0.000193466	0.00031572	0.00027698	0.00022669	0.000203256	0.000304697	0.000209059	0.000264572	0.000295179	0.000166211	0.000205412	0.000155655	0.000155104	0.000192422	0.000234387	0.000235417	0.000166807	0.000170504	0.000162238	0.000223574	0.000193894	0.000154583	0.000124624	0.000146643	0.000178189	0.000186432	0.0002074	0.000178939	0.000247261
Gln	148.08	0.0100662	0.0100942	0.0102534	0.0109948	0.0108818	0.0104202	0.00958192	0.00959261	0.0101111	0.00944675	0.0141226	0.0129076	0.0123166	0.0106425	0.0138916	0.012762	0.0126258	0.0112233	0.0101617	0.0108875	0.0130554	0.0118437	0.0121305	0.0134263	0.0116021	0.0119806	0.0115498	0.0132959	0.011603	0.0142185
Glu	149.065	0.0214549	0.0191233	0.0207916	0.0228436	0.0211063	0.0228579	0.0208509	0.0220111	0.0214633	0.020706	0.0171484	0.0178718	0.0176708	0.0130238	0.0178827	0.0234164	0.0229716	0.0183464	0.0166891	0.0193551	0.0157519	0.0147165	0.0145302	0.0168967	0.0117502	0.0218101	0.0185522	0.0187949	0.0191005	0.0229506
Gluconic acid	195.051	0.000256993	N.D.	N.D.	N.D.	N.D.	N.D.	0.000256547	N.D.	N.D.	0.00047152	0.00024962	0.000255602	0.000292899	0.000266154	N.D.	0.000216205	N.D.	0.000410632	0.000329822	N.D.	0.000475918	0.000245621	N.D.	0.000308746	0.000365575	N.D.	0.000351098	N.D.	N.D.	N.D.
Glucosamine	180.088	4.41668e-05	4.53268e-05	3.68565e-05	N.D.	7.73505e-05	N.D.	4.24267e-05	5.33555e-05	7.45617e-05	6.64796e-05	N.D.	N.D.	N.D.	N.D.	N.D.	2.44894e-05	N.D.	N.D.	N.D.	N.D.	3.59215e-05	3.57179e-05	N.D.	4.54139e-05	N.D.	N.D.	7.16408e-05	N.D.	7.25089e-05	N.D.
Glucose 1-phosphate	259.021	0.000640814	0.000786712	0.000539086	0.000755816	0.000801369	0.000796965	0.000732275	0.00062928	0.000719817	0.000670862	0.000918711	0.000692685	0.000861543	0.000580338	0.000734936	0.00098063	0.000827574	0.000816323	0.000619644	0.000774175	0.000999671	0.00120013	0.00105357	0.000991365	0.000726428	0.000684209	0.00102459	0.000645686	0.000937301	0.00107817
Glucose 6-phosphate	259.021	0.000903815	0.00202648	0.000877357	0.00110687	0.000947723	0.000979645	0.00129853	0.000968318	0.00104856	0.00112662	0.00240278	0.00143822	0.00209005	0.00127723	0.0017007	0.00307628	0.00189263	0.00233859	0.00137895	0.00148889	0.00267214	0.00464662	0.00503282	0.00319601	0.00189131	0.00177729	0.00305168	0.0012866	0.00272286	0.00277738
Glutathione (GSH)	308.093	0.0788472	0.0766884	0.0689488	0.0827722	0.0872875	0.0819948	0.0807639	0.0776245	0.0853978	0.0767376	0.0489816	0.0672268	0.0484835	0.000474304	0.0665745	0.089267	0.084166	0.0585385	0.0378013	0.0771017	0.056985	0.051177	0.0397926	0.0554503	0.00799727	0.0808972	0.0678181	0.0809718	0.0841112	0.0924102
Glutathione (GSSG)_divalent	307.086	0.0260591	0.0194257	0.0296847	0.0286996	0.0264304	0.0224277	0.018365	0.0196724	0.0202316	0.0249668	0.0304264	0.0223811	0.02561	0.0365445	0.0223944	0.0204259	0.0186679	0.0207582	0.0292489	0.0150875	0.0247227	0.0187899	0.0262094	0.0265921	0.0249732	0.0206224	0.0261056	0.0202221	0.0154579	0.0176781
Gly	76.0398	0.0381908	0.038628	0.0399674	0.0415949	0.039761	0.0339244	0.0309741	0.0357672	0.0324792	0.032542	0.0495723	0.0439886	0.0413847	0.0362572	0.0431435	0.0387359	0.034338	0.0328224	0.0311872	0.0318639	0.0456102	0.0467406	0.0456253	0.044762	0.0421187	0.0398869	0.0417044	0.0417727	0.0374948	0.0416868
Gly-Asp	191.067	0.000211921	0.000163621	0.000221644	0.000238719	0.000205701	0.000206912	0.000167538	0.00021919	0.000224935	0.000209751	0.000165486	0.000175978	0.000169151	0.000166804	0.000172476	0.000224129	0.000214791	0.000172516	0.000179934	0.000183163	0.000159608	0.000161402	0.000155746	0.000195551	0.000136278	0.000206622	0.000228672	0.000197148	0.000206482	0.000239946
Gly-Gly	133.062	0.000176933	0.000163477	0.000153701	0.000173693	0.000176801	0.000183397	0.000157853	0.000157182	0.000180373	0.000181706	0.000180884	0.000156175	0.000202436	0.00018561	0.000194099	0.000174041	0.000184888	0.00016033	0.00014445	0.00013966	0.000224655	0.00019041	0.000222231	0.000218918	0.00014848	0.000194413	0.000196771	0.000198652	0.000171268	0.000191991
Glycerol	93.0551	0.0350206	0.0504185	0.0644191	0.0764415	0.0697683	0.0924258	0.0667005	0.0393401	0.0443804	0.05689	0.0379049	0.0451622	0.030986	0.038063	0.068057	0.0591128	0.0560538	0.0614041	0.0507632	0.0320002	0.036211	0.0425976	0.0546433	0.0411007	0.0336887	0.0531513	0.0484947	0.0427714	0.0496504	0.0597677
Glycerol 3-phosphate	171.005	0.00675858	0.000879666	0.00688427	0.0157454	0.00658395	0.00609618	0.0069776	0.009541	0.0106051	0.00961185	0.00742642	0.00866156	0.00892339	0.0039143	0.00498615	0.0128158	0.00858809	0.00652152	0.00841367	0.00982643	0.0087901	0.00663989	0.0058127	0.00997676	0.00295853	0.00554043	0.0140878	0.00954716	0.0112493	0.0126338
Glycerophosphocholine	258.112	0.0370042	0.0343325	0.0337593	0.0420649	0.0432228	0.0313155	0.0326018	0.0271738	0.0301958	0.0333974	0.0301561	0.0333662	0.0211392	0.0176009	0.0285899	0.0291524	0.0287302	0.0180954	0.0211663	0.0215501	0.0286427	0.0229785	0.0194196	0.0251451	0.0127972	0.0245957	0.0363207	0.0257516	0.0259694	0.0260866
GMP	362.049	0.00725488	0.00678001	0.00698378	0.00791272	0.00681343	0.00658651	0.0062642	0.00667054	0.00622656	0.00650246	0.00496541	0.00519015	0.0053132	0.00353006	0.00553122	0.00604267	0.00552147	0.00520766	0.00457411	0.00504513	0.00415224	0.00419702	0.00433149	0.0060105	0.00310547	0.00647328	0.00560747	0.00626538	0.00562423	0.00622801
GTP	521.988	0.00134204	0.000838857	0.00112184	0.000851653	0.00156814	0.00164111	0.00130546	0.00125477	0.00112276	0.0014333	0.00134	0.0014319	0.00148709	0.000936434	0.00134952	0.00186877	0.00178989	0.00165942	0.00136539	0.00151449	0.00130193	0.000914164	0.000926864	0.00102111	0.000971325	0.00167645	0.00127758	0.00123803	0.00147881	0.00178498
Guanidoacetic acid	118.062	0.000867838	0.000687994	0.000809329	0.000855399	0.000803641	0.000741491	0.000584144	0.000638343	0.000652243	0.000677608	0.00310119	0.0022076	0.0018787	0.00296082	0.00183381	0.0008855	0.00079277	0.00062977	0.00077349	0.000828284	0.00249923	0.00169216	0.0026299	0.00270426	0.00504672	0.000937783	0.00129587	0.00114854	0.000882351	0.000952533
Guanosine	284.101	0.00242844	0.00328373	0.00258587	0.00307696	0.00462302	0.00218361	0.00205701	0.00297885	0.0031574	0.0031215	0.00389616	0.00221564	0.0017139	0.00316769	0.00271854	0.00285368	0.00145174	0.00148088	0.00245731	0.00233507	0.005749	0.00352796	0.00377294	0.00244761	0.0024189	0.00236239	0.00409733	0.00373161	0.0026689	0.00290232
His	156.078	0.00955998	0.00811852	0.00905314	0.00924408	0.00726662	0.00834433	0.00697409	0.00836736	0.00790935	0.00680006	0.010317	0.00944483	0.00845216	0.0106059	0.00919451	0.00757197	0.00687462	0.00611611	0.00709693	0.00623062	0.00898388	0.0109541	0.0112361	0.0104248	0.0102788	0.00759224	0.00879312	0.00929777	0.00851467	0.00874679
Histamine	112.088	0.000184782	9.19426e-05	6.15958e-05	6.45254e-05	0.000123173	9.91675e-05	0.0001168	0.000101423	6.74992e-05	0.000148193	7.62498e-05	8.88571e-05	0.000121944	0.000174571	0.000129592	0.00019853	0.000122448	0.000108639	0.000163715	0.000181363	0.000148476	9.76972e-05	0.000110069	0.000167604	0.000116378	0.000255873	0.000258884	7.8694e-05	0.000158383	0.000160022
Homocarnosine	241.131	0.0043646	0.00452538	0.00416096	0.00540169	0.00435589	0.0046071	0.00369408	0.00409571	0.00443764	0.00459006	0.00501022	0.00432127	0.00387172	0.00257704	0.00423342	0.00433644	0.00509497	0.00479731	0.00388241	0.00448487	0.0039293	0.00505738	0.00461323	0.0044341	0.00327694	0.00484846	0.00455311	0.0048074	0.00480535	0.00518814
Homocitrulline	190.12	0.000110617	8.79326e-05	0.000115763	0.000104291	N.D.	0.000114394	N.D.	0.000114963	0.000102311	N.D.	0.000123249	0.000148717	0.000127543	0.000165635	0.000176729	0.000101286	0.000112413	9.81253e-05	0.000140015	0.000115733	0.000134301	0.000169005	0.000191943	0.00018577	0.000149791	0.000113387	0.000131221	0.00017926	0.000149259	0.00011102
Homoserine	120.066	0.000515967	0.000459999	0.000539504	0.000501635	0.000466962	0.000452759	0.00043294	0.000461613	0.000481745	0.000459889	0.000328622	0.000302513	0.000333635	0.0002387	0.000290248	0.000315509	0.000286962	0.000288164	0.000238588	0.000269344	0.00033229	0.00031718	0.000336055	0.000303769	0.000223233	0.00031081	0.000336495	0.000348974	0.000303241	0.000321267
Homoserinelactone	102.055	6.11284e-05	N.D.	N.D.	5.68349e-05	N.D.	N.D.	5.81831e-05	N.D.	5.28119e-05	7.42916e-05	5.48528e-05	5.78021e-05	N.D.	N.D.	N.D.	N.D.	N.D.	N.D.	N.D.	N.D.	5.70861e-05	5.35449e-05	N.D.	N.D.	N.D.	5.81986e-05	N.D.	N.D.	6.32252e-05	N.D.
Homovanillic acid Hydroxyphenyllactic acid	181.05	0.000324412	0.00017155	0.000265248	0.000319107	0.000254927	0.000223331	0.000234205	0.000224623	0.00019554	0.000283253	0.000217166	0.000228679	0.000245617	0.000275944	0.00020925	0.000171936	0.000141973	N.D.	9.79634e-05	N.D.	0.000247838	0.000217968	0.000230607	0.00019377	0.000255224	N.D.	0.000218608	0.000260743	0.000178087	N.D.
Hydroxyproline	132.067	0.00243975	0.00232921	0.00279807	0.00251655	0.0028452	0.00249904	0.00246465	0.00262035	0.00270528	0.00243772	0.00269416	0.00279816	0.00254208	0.003494	0.00239391	0.00178725	0.00142072	0.0013587	0.00160093	0.00119536	0.00247147	0.00204896	0.00343387	0.00254155	0.001947	0.00152094	0.00184783	0.00213864	0.00149427	0.00124349
Hypotaurine	110.027	0.00219717	0.00281821	0.002378	0.0025375	0.00307756	0.00231603	0.0027406	0.00257548	0.00286397	0.00246279	0.00494832	0.00509668	0.00405386	0.00374181	0.00336304	0.00229241	0.00206631	0.002114	0.0015487	0.0017903	0.00366574	0.00360476	0.00340339	0.00454038	0.00270765	0.0025854	0.00168549	0.00151435	0.00236934	0.00185563
Hypoxanthine	137.047	0.0164339	0.0204135	0.0194783	0.01876	0.0186287	0.0151002	0.0146735	0.0180158	0.0179297	0.015533	0.0162609	0.0123418	0.0115191	0.0152389	0.0168323	0.0171445	0.0132104	0.0120468	0.0142715	0.0135093	0.0203416	0.0193806	0.0179639	0.0185211	0.0126692	0.0188706	0.0215981	0.020227	0.0192417	0.0180671
Ile	132.102	0.0110618	0.0138121	0.0107231	0.0114678	0.0117616	0.00994913	0.0103376	0.00997996	0.0102253	0.0104153	0.0152839	0.0168115	0.0173189	0.0165991	0.0152142	0.0135898	0.0136077	0.0119366	0.0107253	0.0118062	0.0158848	0.0161493	0.0173139	0.0196447	0.0161115	0.0139663	0.0140453	0.0146877	0.0166929	0.0127963
IMP	347.037	0.0242615	0.0223117	0.0251563	0.0253091	0.0194405	0.0216245	0.0198816	0.020203	0.0226355	0.0191091	0.0192693	0.0184944	0.020449	0.0143328	0.0228704	0.0237608	0.0206878	0.019808	0.0195751	0.0204708	0.0149289	0.0146559	0.0143715	0.0209364	0.0134634	0.021402	0.0193063	0.0225337	0.0202432	0.0259931
Inosine	269.089	0.0303455	0.03411	0.0328809	0.0344708	0.0417228	0.0302563	0.0277807	0.0358489	0.0355494	0.0336371	0.0363839	0.0234382	0.0230311	0.0304428	0.0318997	0.0348004	0.0226987	0.0242721	0.029885	0.027949	0.0494433	0.0358216	0.0387556	0.0340544	0.0220582	0.0370815	0.0456837	0.044545	0.0379157	0.0371498
Isethionic acid	124.991	0.00153929	0.00151826	0.00163408	0.00154217	0.00186602	0.00161852	0.00116679	0.00133049	0.00146913	0.00149421	0.00133151	0.00145284	0.00120591	0.00115364	0.00137622	0.00129407	0.00119154	0.00097448	0.00119454	0.00118804	0.0012073	0.00120923	0.00108366	0.00130936	0.00111443	0.00142966	0.0014249	0.00157122	0.00128282	0.00159234
Isovalerylcarnitine	246.17	N.D.	N.D.	N.D.	N.D.	N.D.	N.D.	N.D.	N.D.	N.D.	N.D.	0.000324974	0.000177714	0.000309604	0.000235896	0.000198496	N.D.	N.D.	N.D.	N.D.	N.D.	0.000151194	0.000134885	0.000222108	0.000212785	0.000230132	N.D.	0.000100828	N.D.	N.D.	N.D.
Kynurenine	209.093	N.D.	N.D.	N.D.	N.D.	N.D.	N.D.	N.D.	N.D.	N.D.	N.D.	5.84396e-05	4.7129e-05	N.D.	6.03319e-05	6.66697e-05	4.18459e-05	N.D.	N.D.	N.D.	N.D.	N.D.	N.D.	6.77158e-05	N.D.	4.65853e-05	N.D.	N.D.	6.94491e-05	5.68226e-05	N.D.
Lactic acid	89.0242	0.280408	0.310507	0.269438	0.310743	0.317663	0.292258	0.272259	0.261099	0.290713	0.293218	0.270379	0.250703	0.245689	0.225396	0.268032	0.289057	0.260241	0.247897	0.224956	0.229941	0.301133	0.280811	0.273858	0.331194	0.207107	0.331599	0.304965	0.327455	0.325565	0.274252
Lauric acid	199.17	0.000604434	0.000586066	0.000543024	0.000844281	0.00072501	0.00081152	0.000756543	0.000914896	0.00069336	0.000923446	0.000645736	0.00084259	0.000838111	0.000683128	0.000619702	0.000930828	0.000882815	0.000726535	0.000694218	0.000604849	0.000564655	0.000663664	0.000692773	0.000507341	0.000850942	0.000538711	0.000627749	0.000604684	0.000532558	0.000848163
Lauroylcarnitine	344.281	N.D.	N.D.	2.61097e-05	N.D.	N.D.	N.D.	N.D.	N.D.	N.D.	2.85136e-05	0.000133824	0.000112068	0.000161607	7.17208e-05	6.48679e-05	3.66944e-05	7.90641e-05	9.30279e-05	4.07135e-05	N.D.	5.07432e-05	9.75694e-05	0.000110254	6.10953e-05	0.000158629	N.D.	4.2695e-05	6.05801e-05	N.D.	5.80866e-05
Leu	132.102	0.0248149	0.029902	0.0255472	0.025936	0.0263744	0.0221337	0.0216755	0.0229561	0.0235095	0.0225435	0.0341341	0.0357708	0.032771	0.0344083	0.034314	0.0286079	0.0280131	0.0243947	0.0237112	0.0254544	0.0356069	0.0344067	0.0384345	0.0430426	0.0332354	0.0298766	0.0312376	0.0337136	0.0353401	0.0292106
Lipoamide	206.069	8.85332e-05	7.81226e-05	7.91225e-05	7.55297e-05	8.60051e-05	8.68318e-05	7.37949e-05	9.14895e-05	8.5499e-05	N.D.	0.000100491	8.48064e-05	8.8736e-05	6.13832e-05	6.83275e-05	8.55146e-05	0.000101668	8.56207e-05	5.74623e-05	N.D.	7.64384e-05	9.2266e-05	7.94737e-05	9.57961e-05	7.07047e-05	9.59942e-05	7.65857e-05	7.98966e-05	9.83592e-05	0.000104469
Lys	147.113	0.0193812	0.0199162	0.0140012	0.0212653	0.0196816	0.0169417	0.015094	0.0163724	0.0164286	0.0158101	0.0270473	0.0234657	0.0208253	0.0271392	0.0168104	0.0151907	0.0142297	0.0135245	0.014123	0.0134492	0.0252509	0.0249199	0.0290001	0.0269919	0.0304518	0.0164123	0.014246	0.019099	0.0155764	0.0165756
Malic acid	133.014	0.0253075	0.0368459	0.0268498	0.026145	0.025196	0.0247667	0.023078	0.022241	0.023664	0.0242703	0.0194443	0.0195707	0.0184372	0.0154657	0.0226572	0.0196407	0.0237023	0.0175065	0.0175677	0.0162364	0.0203868	0.0228818	0.0189592	0.022563	0.0171	0.0251923	0.0222895	0.0229231	0.0228702	0.0188412
Met	150.059	0.00420177	0.00551469	0.00452419	0.00527602	0.00510405	0.00439353	0.00456856	0.00518918	0.0044732	0.00415455	0.0039528	0.00463889	0.00414874	0.00424216	0.00448886	0.00462262	0.00387485	0.00308059	0.00293011	0.00369536	0.00499283	0.00653804	0.00459439	0.00451647	0.00360925	0.00475556	0.00436629	0.00415364	0.00468571	0.00466745
Mucic acid	209.029	0.000119151	0.000118649	0.000151059	N.D.	0.000164649	N.D.	N.D.	N.D.	N.D.	0.000207861	0.000263572	0.000420796	0.000618436	0.000707908	0.000350823	N.D.	N.D.	9.92602e-05	0.00014542	N.D.	0.000497409	0.000629179	0.000614214	0.000393571	0.000958342	0.000196146	0.000150155	0.000179932	N.D.	N.D.
myo-Inositol 1-phosphate myo-Inositol 3-phosphate	259.021	0.00126294	0.00178389	0.00151094	0.00121745	0.00154706	0.00210132	0.00154737	0.00189036	0.00143599	0.0018831	0.0016791	0.00217245	0.00324826	0.00210965	0.00241479	0.00228339	0.00263192	0.00223027	0.00200096	0.00213154	0.0026406	0.00224409	0.00231368	0.00228746	0.00224744	0.00291825	0.00243781	0.00208674	0.00245616	0.00278935
myo-Inositol 2-phosphate	259.021	0.000494628	0.000465528	0.00046642	0.000515696	0.000670923	0.000546032	0.000374034	0.000501826	0.000457679	0.000545634	0.000560811	0.000508545	0.000523872	0.000470511	0.00054105	0.000594465	0.000433147	0.000289131	0.000334228	0.000422922	0.000444375	0.000578754	0.000465966	0.000455883	0.00031512	0.00045353	0.000594311	0.000587566	0.000493787	0.000643071
Myristic acid	227.201	0.000199921	N.D.	0.000324669	0.000332096	0.000217145	N.D.	N.D.	0.000499723	0.000211049	N.D.	0.000258719	0.000304462	0.000379933	0.00030776	0.000262294	0.000281818	0.000292723	N.D.	0.000245417	0.000254383	0.000282154	0.000261887	0.000283825	0.000235178	0.000465599	0.000244031	0.000190217	N.D.	0.00026074	N.D.
N,N-Dimethylglycine	104.071	0.000214848	N.D.	0.000185292	0.000101853	N.D.	0.000177904	7.30721e-05	0.000138276	9.53739e-05	N.D.	0.000165919	0.000169549	0.000186338	0.000216272	0.000129231	0.000104456	0.000114846	N.D.	N.D.	0.00013936	0.000112036	0.000254051	0.000238359	0.000194309	0.000275748	N.D.	0.000183685	0.000138522	0.000230332	0.000127179
N-Acetylalanine N-Acetyl-β-alanine	130.05	0.000174555	0.000181374	N.D.	0.000194132	N.D.	N.D.	0.00011248	N.D.	0.000133502	0.000161433	0.000206854	0.000144254	N.D.	0.000233726	0.000222785	N.D.	0.000181209	N.D.	0.000117963	N.D.	0.000250958	0.000267092	0.000242961	0.000250454	0.000285909	0.000162074	N.D.	0.000271491	N.D.	0.000249657
N-Acetylaspartic acid	174.04	0.161358	0.153721	0.161735	0.167203	0.172696	0.179814	0.158048	0.158501	0.152956	0.165551	0.0924898	0.111912	0.11089	0.0742322	0.123887	0.181473	0.181385	0.142228	0.137484	0.165236	0.105157	0.079448	0.07797	0.11133	0.0490327	0.177982	0.141344	0.158244	0.160699	0.186457
N-Acetylglucosamine 1-phosphate	300.049	0.000217943	0.000165882	0.000191508	0.000303309	0.00022152	0.000269503	0.000166409	0.000246917	0.00015631	0.000152488	0.000154686	0.000129297	0.000136826	0.000244127	0.000205226	0.000184585	0.000223543	0.000179574	0.00015525	0.000205554	0.000222188	0.000178604	0.000173589	0.00024161	0.000176148	0.000199369	0.000184539	0.000204613	0.000204928	0.000216593
N-Acetylglucosamine 6-phosphate	300.048	0.000171551	0.000234275	0.000158576	0.000178335	0.00014357	0.00018017	0.000163712	0.000135447	0.00013411	N.D.	0.000191385	0.000105698	0.000214235	0.000190897	0.000157669	0.000188142	N.D.	N.D.	0.000126437	0.000158694	0.000227387	0.000196822	0.000189111	0.000224323	0.00018559	0.00021088	0.000194634	0.000194661	0.000222396	0.000168195
N-Acetylglucosylamine	221.112	N.D.	N.D.	4.19054e-05	4.92694e-05	N.D.	N.D.	N.D.	4.34214e-05	3.83121e-05	3.8591e-05	N.D.	N.D.	4.25404e-05	N.D.	4.34615e-05	N.D.	N.D.	N.D.	3.5285e-05	N.D.	4.00638e-05	5.02224e-05	4.69701e-05	N.D.	N.D.	N.D.	4.42026e-05	N.D.	N.D.	4.03549e-05
N-Acetylglutamic acid	188.055	0.00082705	0.00085964	0.000841919	0.00101384	0.000678479	0.000623319	0.00061055	0.000875356	0.000872782	0.000871055	0.000609036	0.00053148	0.000686222	0.00033774	0.000563365	0.000654544	0.000716061	0.000673404	0.000592187	0.000507191	0.00054455	0.000521496	0.000504612	0.000586939	0.000527265	0.000836153	0.000643206	0.000822036	0.000656963	0.000599944
N-Acetylglutamine	187.072	N.D.	N.D.	9.73648e-05	N.D.	N.D.	N.D.	N.D.	0.000142177	N.D.	N.D.	0.00017531	0.000136609	N.D.	0.000196097	N.D.	N.D.	N.D.	N.D.	0.000136606	N.D.	0.00011716	0.000176326	0.000151099	0.000148343	0.000223948	0.000215484	N.D.	0.000258752	N.D.	0.000243907
N-Acetylglycine	116.035	N.D.	N.D.	N.D.	N.D.	N.D.	N.D.	N.D.	N.D.	N.D.	N.D.	0.000126478	0.000152564	N.D.	N.D.	8.4139e-05	N.D.	N.D.	N.D.	N.D.	N.D.	N.D.	N.D.	0.000126391	0.000114976	0.00018323	N.D.	N.D.	7.56352e-05	N.D.	N.D.
N-Acetylhistidine	198.087	N.D.	N.D.	N.D.	N.D.	N.D.	N.D.	N.D.	N.D.	1.81248e-05	N.D.	2.33758e-05	N.D.	N.D.	N.D.	N.D.	N.D.	N.D.	N.D.	N.D.	N.D.	N.D.	N.D.	2.56704e-05	N.D.	2.38343e-05	N.D.	N.D.	N.D.	N.D.	N.D.
N-Acetyllysine	189.125	0.000320608	0.000248617	0.000372316	0.000364894	0.000310097	0.000388671	0.000310719	0.000243785	0.000298997	0.000326149	0.000350638	0.000338904	0.000367543	0.00033571	0.000260913	0.000347369	0.000335617	0.000300031	0.000345767	0.000332499	0.000441479	0.000342611	0.000366527	0.000405387	0.000269533	0.000369929	0.000337399	0.000326802	0.000278431	0.000356119
N-Acetylmethionine	190.054	N.D.	0.000125451	5.76314e-05	9.75926e-05	N.D.	7.42764e-05	N.D.	9.96921e-05	7.14647e-05	N.D.	7.52196e-05	N.D.	6.73669e-05	0.000138278	9.87718e-05	8.81421e-05	N.D.	N.D.	6.06763e-05	7.16683e-05	7.66044e-05	N.D.	7.63412e-05	0.00012181	6.43222e-05	8.88643e-05	0.00012902	0.000153659	0.000111624	7.95453e-05
N-Acetylneuraminic acid	308.098	0.00224518	0.00228759	0.00217925	0.00242226	0.00233053	0.00215502	0.00183396	0.00194631	0.00201014	0.00187926	0.00171913	0.00198931	0.00161764	0.00126897	0.00204385	0.00191067	0.00167786	0.00159063	0.00160945	0.00164404	0.00165029	0.00160711	0.00155913	0.00199198	0.0012115	0.00183576	0.00209649	0.00219342	0.00181581	0.00233844
N-Acetylornithine	175.109	0.000107025	7.78361e-05	0.000117205	0.000128113	0.000146201	0.000105335	0.000104946	9.67769e-05	9.79989e-05	0.00013749	0.000120404	9.31649e-05	0.000121011	9.66596e-05	0.000112582	0.000123556	0.000112413	0.000108718	9.06951e-05	9.97571e-05	0.000172488	0.000120636	0.000131492	0.000138571	8.09113e-05	0.000123923	0.000147744	0.000144986	0.000123009	0.000113203
N-Acetylputrescine	131.119	N.D.	N.D.	N.D.	N.D.	N.D.	N.D.	N.D.	N.D.	N.D.	N.D.	3.82795e-05	3.62629e-05	4.38625e-05	3.13633e-05	N.D.	N.D.	N.D.	N.D.	N.D.	N.D.	3.94166e-05	3.66764e-05	4.09988e-05	3.81166e-05	3.98569e-05	N.D.	3.02121e-05	N.D.	N.D.	N.D.
N-Glycolylneuraminic acid	324.092	N.D.	N.D.	6.9444e-05	N.D.	8.59036e-05	N.D.	N.D.	N.D.	N.D.	N.D.	0.000118592	0.000158214	0.000141429	0.000206193	N.D.	N.D.	N.D.	0.000114911	N.D.	6.18238e-05	0.000216642	N.D.	0.000121006	0.000182514	0.000100909	N.D.	9.02192e-05	7.68295e-05	7.20018e-05	9.1525e-05
N-Methylglutamic acid	162.077	0.000220169	0.000150302	0.000180099	0.000135991	0.000106019	0.000186481	0.000124606	0.000153097	0.000141936	9.12435e-05	0.000126465	9.17504e-05	0.000120933	0.0001911	0.00015698	0.000121417	9.15319e-05	7.43905e-05	0.000138161	0.000115283	N.D.	N.D.	4.06295e-05	N.D.	4.13395e-05	N.D.	N.D.	N.D.	N.D.	N.D.
N-Nitrosodiethanolamine	135.076	N.D.	N.D.	N.D.	0.000154686	N.D.	0.000194191	0.000114487	N.D.	N.D.	N.D.	N.D.	N.D.	N.D.	8.78989e-05	N.D.	N.D.	0.000156506	N.D.	9.53292e-05	N.D.	N.D.	N.D.	N.D.	N.D.	8.8723e-05	N.D.	8.58122e-05	0.000103723	N.D.	N.D.
N1-Acetylspermidine	188.177	3.8779e-05	4.92652e-05	4.20496e-05	4.5643e-05	5.44003e-05	3.69107e-05	3.079e-05	4.51038e-05	3.83121e-05	4.1872e-05	0.000172165	0.000143766	0.000175683	0.000111494	0.00014307	8.94773e-05	8.58555e-05	9.255e-05	6.55388e-05	6.968e-05	0.000188281	0.000248492	0.000222292	0.000187711	0.000413509	0.000109373	0.000571197	0.000122889	7.99518e-05	0.000115649
N2-Succinylornithine	233.115	0.000206001	0.000233508	0.00022626	0.000270106	0.000252683	0.000193805	0.000176428	0.000186584	0.00019631	0.000228109	0.000173464	0.000140937	0.000113856	8.75485e-05	0.000128871	0.000175467	0.000192491	0.000138825	0.000156499	0.000148286	0.000124722	0.000157887	0.000133092	0.000145014	7.7319e-05	0.000162722	0.000199846	0.000186701	0.000199119	0.000160459
N5-Ethylglutamine	175.109	0.000199083	0.000204651	0.000186807	0.00025285	0.000178269	0.000178675	0.000173248	0.000182658	0.000228185	0.000130616	0.000151696	0.000176428	0.000186493	0.000218141	0.000192009	0.000119673	0.000134713	0.000113816	0.000138956	0.000153086	0.000151971	0.000245617	0.000250117	0.00022117	0.000245015	0.000127184	0.000177112	0.000185649	0.000197118	0.000185091
N6,N6,N6-Trimethyllysine	189.16	0.000630641	0.000542562	0.000650867	0.000633937	0.000693218	0.000692534	0.000637701	0.000662457	0.000701555	0.000654719	0.000616368	0.000578343	0.000556836	0.000550463	0.000598658	0.000715422	0.000627242	0.000659558	0.000558801	0.000644671	0.000561541	0.000513341	0.000506883	0.000571982	0.000488433	0.000735175	0.000612806	0.000642104	0.000670347	0.00075827
N6-Methyllysine	161.13	0.000163697	0.000121946	0.000178945	0.000135803	0.000134919	0.000165375	0.000109066	0.000161188	0.000125999	0.000135615	0.000137658	0.000122484	0.000129721	0.000162306	0.000132114	8.7813e-05	8.85923e-05	8.70544e-05	7.44759e-05	9.43567e-05	0.000193458	0.000156801	0.000155869	0.000167915	0.000163077	0.000106363	0.000110054	0.00012582	9.28369e-05	0.00011198
N8-Acetylspermidine	188.177	N.D.	N.D.	N.D.	1.60063e-05	N.D.	N.D.	N.D.	N.D.	N.D.	N.D.	2.93744e-05	2.21178e-05	2.02203e-05	1.90399e-05	2.14785e-05	N.D.	N.D.	N.D.	N.D.	N.D.	2.55658e-05	3.33538e-05	2.77635e-05	N.D.	2.98214e-05	N.D.	8.52091e-05	1.56336e-05	N.D.	2.05268e-05
NAD+	662.099	0.000896472	0.000256947	0.000730594	0.000843228	0.000987891	0.000957563	0.00114059	0.000737385	0.000846021	0.00115346	0.000684256	0.000867851	0.000744383	0.000292158	0.000461301	0.00153755	0.00158236	0.00121542	0.000798283	0.00124789	0.000420458	0.000218293	0.000243912	0.000400807	0.000267321	0.000654741	0.000572545	0.00063653	0.00083079	0.00134221
NADP+	742.062	0.000164876	N.D.	0.000137456	0.000205366	0.000213168	0.000218312	0.000201077	0.00017036	0.00027856	0.000299864	0.000116772	0.000141595	0.000184945	N.D.	0.0001156	0.000228063	0.00024058	0.00018081	0.000134912	0.000170508	0.000111614	7.28729e-05	N.D.	0.000157187	N.D.	0.000128462	0.000147001	0.000156446	0.000150394	0.000232886
Nicotinamide	123.056	0.026877	0.0279958	0.0262594	0.0298711	0.0262336	0.0242952	0.0216747	0.0255987	0.0246973	0.0234068	0.0227905	0.0211722	0.0192976	0.0163411	0.0243763	0.0209739	0.0220063	0.0192393	0.019452	0.0189174	0.021535	0.0207406	0.02079	0.0228077	0.0131563	0.0246622	0.0226957	0.0257797	0.0243649	0.0235929
Nicotinamide riboside	255.101	6.09954e-05	6.7668e-05	7.1405e-05	7.01526e-05	8.93278e-05	7.6038e-05	6.47603e-05	7.1381e-05	6.88117e-05	6.148e-05	5.45436e-05	5.2337e-05	5.97276e-05	N.D.	6.35705e-05	6.17385e-05	N.D.	N.D.	4.7135e-05	4.40281e-05	5.81864e-05	4.75387e-05	N.D.	N.D.	4.97214e-05	N.D.	6.62738e-05	5.51685e-05	5.65025e-05	5.73004e-05
NMN	335.066	7.7824e-05	N.D.	7.6526e-05	9.13485e-05	8.43051e-05	8.19168e-05	8.66602e-05	7.21821e-05	8.32491e-05	8.22598e-05	5.40489e-05	6.71893e-05	4.86065e-05	N.D.	5.67233e-05	0.000105011	8.61596e-05	6.04522e-05	6.38838e-05	7.75555e-05	6.51765e-05	4.78582e-05	5.36801e-05	6.71505e-05	5.07477e-05	7.63438e-05	7.23644e-05	N.D.	7.24288e-05	9.7568e-05
Noradrenaline 6-Hydroxydopamine	170.083	N.D.	7.34681e-05	0.000107252	0.000122611	0.000124642	6.34132e-05	5.47138e-05	N.D.	N.D.	N.D.	8.61443e-05	9.1236e-05	6.54826e-05	N.D.	0.000116041	N.D.	N.D.	N.D.	N.D.	N.D.	N.D.	7.0094e-05	4.86322e-05	8.4695e-05	N.D.	N.D.	N.D.	8.9893e-05	N.D.	N.D.
O-Acetylcarnitine	204.124	0.00343882	0.00465205	0.00323061	0.00346449	0.00343696	0.00312421	0.00239642	0.00297477	0.00286315	0.00276949	0.0114379	0.0110259	0.0102229	0.00927798	0.00759271	0.00537157	0.00519481	0.00457963	0.0037616	0.00350755	0.00694444	0.00751674	0.0107075	0.00858501	0.00940789	0.00353506	0.00347771	0.00535036	0.00320472	0.0049944
O-Acetylhomoserine 2-Aminoadipic acid	162.077	0.0017678	0.00161336	0.00184434	0.00197096	0.00188307	0.00223903	0.00199745	0.00215417	0.00207148	0.00196517	0.00284319	0.00267079	0.00302986	0.00258791	0.00241157	0.00285194	0.00271788	0.00254688	0.00190473	0.00206797	0.00248681	0.00175184	0.00230689	0.00231067	0.00202592	0.00229057	0.00138885	0.00204379	0.00198079	0.00279226
Octopamine Dopamine	154.087	0.00047047	0.000339486	0.0003175	0.000405722	0.00107765	0.000458156	0.000265763	0.000299063	0.000406558	0.000750024	0.000849384	0.000636145	0.000379053	0.000693379	0.000544674	0.000413466	0.00027044	0.000325837	0.000274204	0.000425505	0.00113719	0.000463566	0.000585926	0.000599308	0.000474178	0.000193912	0.000308574	0.00091291	0.000332692	0.000425037
Octopine	247.139	N.D.	4.31786e-05	5.03441e-05	7.13406e-05	N.D.	N.D.	4.80643e-05	6.18475e-05	N.D.	6.10894e-05	5.67081e-05	5.01509e-05	N.D.	N.D.	4.90113e-05	5.34169e-05	N.D.	N.D.	5.88525e-05	N.D.	6.64063e-05	5.4759e-05	5.84818e-05	N.D.	3.49532e-05	N.D.	5.79519e-05	5.56194e-05	5.76229e-05	N.D.
Ophthalmic acid	290.134	N.D.	N.D.	N.D.	6.87146e-05	6.67641e-05	N.D.	4.6691e-05	4.94299e-05	7.08742e-05	N.D.	7.95892e-05	8.61567e-05	0.000217446	7.79117e-05	5.57864e-05	4.81862e-05	4.88576e-05	0.000113975	N.D.	N.D.	7.40436e-05	0.000104278	0.000115856	6.76939e-05	0.000125102	N.D.	0.000162458	7.99717e-05	5.70627e-05	6.38516e-05
Ornithine	133.098	0.000528937	0.000513346	0.000517073	0.000547153	0.000681627	0.00048408	0.00048245	0.000464497	0.000450557	0.000575584	0.00147769	0.00152028	0.00160891	0.00398839	0.00105663	0.000637912	0.000633526	0.000683771	0.000732843	0.000563815	0.00218468	0.0016751	0.00233866	0.00155921	0.00247455	0.00110268	0.000659602	0.000751238	0.000682432	0.000591872
Orotidine	287.051	0.000127829	N.D.	9.5933e-05	9.3731e-05	N.D.	6.72502e-05	N.D.	N.D.	6.75114e-05	N.D.	N.D.	N.D.	N.D.	6.91388e-05	N.D.	N.D.	N.D.	N.D.	N.D.	N.D.	N.D.	N.D.	5.35339e-05	8.52268e-05	N.D.	0.000114649	0.000100314	N.D.	0.000173401	N.D.
p-Toluic acid o-Toluic acid m-Toluic acid	135.045	0.000501303	0.000876266	0.000605666	N.D.	0.00106743	0.00140975	0.000935663	0.000726448	0.000657172	0.000506873	0.000929023	0.000644822	0.00102599	0.0007746	0.00102832	0.00106087	0.00131751	0.00114952	0.000809809	0.000728497	0.000769511	0.000864715	0.000592357	0.000841012	0.000852417	0.00139052	0.000811342	0.00104297	0.00114095	0.00117593
Pantothenic acid	218.103	0.00080836	0.000784067	0.00075243	0.000698945	0.000904772	0.000585679	0.00058243	0.000579224	0.00062372	0.000718141	0.00148771	0.00127469	0.00133437	0.000958766	0.00153572	0.00135691	0.00113011	0.0012043	0.000703032	0.00100099	0.0012073	0.00115946	0.00130604	0.00139097	0.00123953	0.0008647	0.00151007	0.00137417	0.00121295	0.00125739
Pelargonic acid	157.123	N.D.	N.D.	N.D.	N.D.	N.D.	N.D.	N.D.	N.D.	N.D.	N.D.	N.D.	N.D.	N.D.	N.D.	N.D.	N.D.	N.D.	N.D.	N.D.	N.D.	N.D.	N.D.	N.D.	N.D.	N.D.	N.D.	0.00027949	N.D.	N.D.	N.D.
Phe	166.087	0.0107724	0.0111498	0.0112505	0.011306	0.0107294	0.00980698	0.00851265	0.010077	0.0100842	0.00912552	0.0140072	0.0121515	0.0119787	0.0144466	0.0119107	0.0107553	0.0089756	0.00876613	0.00915948	0.00886781	0.0152317	0.0161168	0.0153234	0.0151974	0.0140713	0.0110884	0.0125549	0.0131663	0.0118542	0.0126143
Phenol	95.0471	0.000555145	0.000501459	0.000506038	0.000588107	0.000511162	0.000529375	0.000436698	0.000495661	0.000426495	0.000519494	0.000619027	0.000745705	0.000643938	0.000683859	0.000566801	0.000588854	0.000657246	0.000504326	0.000490681	0.000550689	0.000659662	0.000671165	0.000719819	0.000690524	0.000804266	0.000582153	0.00048249	0.000576413	0.000521488	0.000527758
Phosphocreatine	210.029	0.000165544	0.000119405	0.000148553	0.00116058	0.000154308	0.000247421	0.000175268	0.000174566	0.000179726	0.000211268	0.000164391	0.000193114	0.000260262	0.000178354	0.000128038	0.000215019	N.D.	0.000261536	0.000153216	0.000287461	0.000126865	0.000169169	0.000127341	0.000192564	0.00018205	0.000163915	0.000162773	0.000222925	0.000233473	0.000336869
Phosphoenolpyruvic acid	166.974	0.000120153	N.D.	0.00012457	0.000167101	0.000156297	0.000208777	N.D.	N.D.	N.D.	N.D.	N.D.	0.000145584	N.D.	0.000112274	N.D.	N.D.	N.D.	N.D.	N.D.	N.D.	N.D.	N.D.	0.00011467	N.D.	0.000146938	N.D.	N.D.	N.D.	N.D.	N.D.
Phosphorylcholine	184.074	0.0391291	0.0383945	0.0387832	0.0387285	0.0403392	0.0336686	0.0314886	0.0333098	0.0364036	0.0326884	0.0323909	0.0293091	0.0287032	0.0249583	0.0296884	0.0306237	0.0244694	0.0265159	0.0224324	0.0222167	0.0335486	0.02674	0.0284933	0.0283649	0.0232256	0.0294096	0.0236293	0.0328996	0.0273884	0.0297971
Pipecolic acid	130.087	0.00050406	0.000468377	0.000463628	0.000443487	0.00044378	0.000456035	0.000393549	0.000450638	0.000437433	0.000402393	0.00055632	0.000532178	0.000647127	0.000632755	0.000528601	0.000342217	0.000343625	0.000321854	0.000326966	0.000363626	0.000429181	0.000664264	0.00064767	0.000557465	0.000675971	0.000305208	0.000586514	0.000486369	0.000339415	0.000502078
Pro	116.071	0.0114441	0.0115041	0.0107791	0.011376	0.0114201	0.0101276	0.00991244	0.010287	0.0105073	0.00978203	0.00997283	0.0103329	0.00961607	0.0105977	0.00994979	0.0105899	0.00952803	0.00795771	0.00857638	0.00886488	0.0120959	0.0118886	0.0107146	0.0118718	0.0102287	0.0110947	0.0127202	0.0108204	0.0112476	0.0116615
Propionylcarnitine XC0061	218.14	N.D.	0.000146005	9.79475e-05	7.67802e-05	N.D.	N.D.	7.11207e-05	N.D.	N.D.	N.D.	0.000179215	0.000168456	0.000161996	0.000167154	0.00012851	7.24378e-05	N.D.	N.D.	6.53402e-05	N.D.	0.000155789	0.000157184	0.000157531	0.000187245	0.000176819	N.D.	N.D.	N.D.	N.D.	N.D.
PRPP	388.944	0.000392832	0.000238054	0.000278134	0.000332447	0.000362704	0.00021229	0.000285437	0.000332728	0.000396553	0.000347144	0.000152259	0.000261585	N.D.	0.000169176	0.000272537	0.000349406	0.000264328	0.000184517	0.000135929	0.000211461	0.000216642	0.000201376	0.000228707	0.000265731	0.000126284	0.000212261	0.000322707	0.000313687	0.000214301	0.000276971
Putrescine	89.108	0.000144141	0.000165984	0.000124418	0.000138054	0.000121551	0.000173278	0.000136387	0.000124736	0.000115374	0.000128116	0.00109087	0.00102469	0.00131533	0.000981781	0.000878527	0.000249094	0.000268818	0.000295889	0.000278838	0.000290046	0.00104703	0.00138373	0.00138984	0.00129992	0.00220222	0.000299522	0.00113582	0.000486595	0.000305882	0.000442594
Pyridoxamine 5'-phosphate	249.065	0.000239392	0.000234582	0.00022965	0.000262228	0.000274243	0.000246907	0.000208881	0.000226961	0.000187873	0.000245607	0.000221019	0.00019771	0.000193415	0.000141398	0.000241741	0.000211607	0.0002155	0.000209791	0.000210651	0.000196814	0.000241677	0.000203956	0.000190835	0.000218064	0.00013337	0.000214733	0.000216731	0.000219772	0.000196638	0.000207103
Quinic acid	191.065	N.D.	N.D.	N.D.	7.30189e-05	0.000121697	N.D.	9.70717e-05	N.D.	N.D.	9.8819e-05	N.D.	N.D.	N.D.	N.D.	N.D.	0.000156917	9.96393e-05	N.D.	N.D.	8.15129e-05	0.000149743	8.52352e-05	N.D.	N.D.	N.D.	N.D.	N.D.	0.000137736	N.D.	N.D.
Ribose 5-phosphate	229.011	0.000418865	0.000788979	0.000623922	0.00141404	0.000462527	0.000504879	0.000528116	0.000369324	0.000392296	0.000276863	0.000877765	0.00050788	0.000806729	0.000744925	0.000718108	0.000641501	0.000383069	0.000554374	0.000588459	0.000289824	0.00069256	0.000812663	0.000947138	0.00059096	0.00052579	0.000671777	0.000523965	0.000472521	0.000490805	0.000531899
Ribulose 1,5-diphosphate	308.977	0.000247314	0.000417917	0.000311066	0.000316298	0.000312196	N.D.	0.000186824	0.000204432	0.000284034	0.000227028	0.000276917	0.000201091	0.000136407	0.000175906	0.000294852	0.00029328	0.000225092	0.000181634	0.000233553	0.000221699	0.000263436	0.000272297	0.000173589	0.000248846	0.00020949	0.000288233	0.000271288	0.000279054	0.000257332	0.000344057
Ribulose 5-phosphate	229.011	0.00432382	0.00510078	0.00361538	0.00471744	0.00533079	0.0045153	0.00384088	0.00395698	0.00453816	0.00439574	0.00505973	0.00448484	0.00427257	0.004219	0.00485994	0.00485532	0.00443318	0.00394611	0.00379413	0.00414455	0.00566284	0.00497227	0.00501539	0.00495039	0.00356398	0.00447913	0.0047425	0.00460619	0.00445175	0.00487862
S-Adenosylhomocysteine	385.131	7.1638e-05	7.55447e-05	6.11631e-05	7.64051e-05	7.36414e-05	7.56525e-05	6.31702e-05	6.82566e-05	6.26868e-05	5.74959e-05	6.80868e-05	6.91825e-05	6.00387e-05	6.2785e-05	6.77509e-05	6.52257e-05	5.47367e-05	5.1691e-05	6.01766e-05	4.86035e-05	8.73767e-05	6.83688e-05	7.57801e-05	7.01781e-05	7.46961e-05	7.59257e-05	6.77211e-05	7.84685e-05	7.15485e-05	5.93095e-05
S-Adenosylmethionine	399.146	0.000499737	0.000427418	0.00048101	0.000532022	0.000499417	0.00049815	0.000458092	0.000466099	0.000435245	0.000451296	0.000454592	0.000435798	0.000459856	0.000290212	0.000475698	0.000468072	0.0004458	0.000439414	0.00034623	0.000426255	0.000457789	0.000422673	0.000362526	0.000409657	0.00032336	0.000514004	0.000408256	0.000440671	0.000466666	0.000495963
S-Lactoylglutathione	380.114	0.000118865	0.000111563	4.55838e-05	0.000158375	8.97915e-05	7.65199e-05	5.3196e-05	9.189e-05	7.96866e-05	0.000121632	0.000109211	0.000165241	0.000145586	3.56852e-05	0.000140907	0.000111351	0.000160155	0.000129427	7.53365e-05	0.000174987	0.000201355	0.000162616	0.000113147	0.000222722	0.00013833	0.000129525	0.000276673	0.000158064	0.000206402	0.000164826
S-Methylglutathione	322.109	6.61172e-05	6.0221e-05	6.46973e-05	5.90858e-05	6.70731e-05	5.15594e-05	5.21841e-05	6.11265e-05	6.61242e-05	5.50742e-05	4.17426e-05	5.99239e-05	3.84963e-05	N.D.	5.80207e-05	4.83447e-05	5.7068e-05	3.99829e-05	3.85289e-05	5.5654e-05	5.15846e-05	3.98073e-05	3.07183e-05	4.69665e-05	N.D.	5.41013e-05	6.25349e-05	4.2391e-05	5.13004e-05	6.4201e-05
Saccharopine	277.141	0.000695494	0.000567409	0.000759345	0.000740417	0.000789964	0.000723084	0.000511361	0.000644672	0.000608556	0.00065136	0.000837511	0.000700569	0.000877872	0.000580074	0.000573648	0.000495018	0.000555476	0.000511574	0.000479956	0.000391078	0.000793316	0.000811672	0.000801077	0.000742692	0.000803525	0.000566851	0.000680165	0.000655483	0.000497398	0.000601218
Sarcosine	90.0556	N.D.	N.D.	N.D.	N.D.	N.D.	N.D.	N.D.	N.D.	0.000103999	N.D.	N.D.	N.D.	N.D.	N.D.	0.000159142	N.D.	N.D.	N.D.	N.D.	N.D.	0.000148346	0.000158143	N.D.	N.D.	N.D.	0.000163391	9.75111e-05	N.D.	0.000148859	N.D.
SDMA	203.15	6.61837e-05	5.72135e-05	5.51045e-05	4.90193e-05	5.61776e-05	4.94392e-05	5.14613e-05	6.58532e-05	5.47494e-05	3.78879e-05	9.9873e-05	9.0143e-05	7.28708e-05	8.46283e-05	7.09222e-05	5.81721e-05	5.0378e-05	5.62309e-05	4.36926e-05	N.D.	4.97724e-05	7.02857e-05	8.84614e-05	7.64661e-05	7.95998e-05	N.D.	4.67957e-05	7.30569e-05	5.49819e-05	6.13185e-05
Sedoheptulose 7-phosphate	289.032	0.000212937	0.000430009	0.000305697	0.000325075	0.00016783	0.000215301	0.000242294	0.000246917	0.00027704	0.000226176	0.000337275	0.000228679	0.000169882	0.000239844	0.000206689	0.000299999	0.000224059	0.000209229	0.000165419	0.000214217	0.000467252	0.000641867	0.00048719	0.000381511	0.00031689	0.000259226	0.000379173	0.000386536	0.000395371	0.000403956
Ser	106.05	0.0414977	0.0402024	0.0414277	0.0424753	0.0389747	0.0425654	0.0377916	0.0408532	0.0407962	0.0382982	0.048471	0.0459367	0.0431807	0.0391984	0.0410154	0.0437909	0.0439899	0.0385614	0.0338398	0.0353584	0.0462168	0.0427171	0.0481032	0.0465019	0.0463676	0.0443338	0.0362779	0.0470736	0.0391365	0.0487296
Ser-Glu	235.095	9.75129e-05	9.81723e-05	0.000128818	0.00013349	0.000113128	0.000131838	0.000128509	0.000129383	9.36239e-05	0.000139209	0.000120528	0.000126213	0.000136565	9.43234e-05	0.000123033	0.000142339	0.000157419	0.000101869	9.68518e-05	0.000124734	0.000148087	9.91029e-05	0.000111854	0.000120405	9.4482e-05	0.000140396	0.000114456	0.000130706	0.000129732	0.000128751
Serotonin	177.104	0.000124053	6.39445e-05	0.000112012	0.000137179	0.000200833	0.000119502	0.000114559	0.000109595	9.14989e-05	0.000114523	0.000139513	0.000150195	0.000107323	0.000111962	0.000141916	0.000135524	0.000120623	7.52666e-05	8.50019e-05	0.000117233	0.000140191	0.000139996	0.000118133	0.000147498	9.4482e-05	9.49071e-05	0.000130799	0.000142055	0.000136694	0.000121938
Spermidine	146.166	0.000714651	0.000605933	0.000643366	0.000792437	0.00060389	0.000564358	0.000461272	0.000495181	0.000654118	0.000557773	0.000859155	0.000791934	0.00084653	0.00080575	0.000667202	0.000620635	0.000567538	0.000552911	0.000508952	0.000458058	0.000742896	0.000897229	0.000848663	0.000832588	0.00109627	0.000666357	0.000825316	0.000678031	0.000611443	0.00057842
Spermine	203.224	0.00015046	9.96761e-05	0.000122759	0.00013299	0.000101769	0.000128465	0.000109211	8.30775e-05	0.000108436	0.00010218	7.37143e-05	7.43262e-05	8.50808e-05	8.42778e-05	6.58048e-05	9.09831e-05	0.000102479	7.17621e-05	6.40824e-05	8.05557e-05	6.5306e-05	7.70587e-05	5.89743e-05	9.38554e-05	7.60646e-05	0.000121832	0.000140689	0.000123415	0.000120608	0.000124821
Succinic acid	117.019	0.0120617	0.00332407	0.0100407	0.0158139	0.0131476	0.0144237	0.0127799	0.0129305	0.0149425	0.0149536	0.010336	0.013048	0.011785	0.00710295	0.00850938	0.0147715	0.0138783	0.0112741	0.0111678	0.0119111	0.0101648	0.00967192	0.00926991	0.0119064	0.00640921	0.0132035	0.0139045	0.0138488	0.0161348	0.01454
Taurine	126.022	0.0626423	0.0640509	0.0650125	0.0648861	0.0691	0.0828404	0.0647767	0.0718884	0.0624545	0.0692687	0.0575286	0.0614089	0.0626892	0.0519053	0.0648248	0.0754068	0.0831901	0.0647395	0.0578078	0.0683619	0.0580974	0.0532339	0.0535977	0.0628398	0.0444486	0.0710691	0.0594319	0.069844	0.0693183	0.0798452
Taurocyamine	168.044	6.77801e-05	N.D.	N.D.	6.81518e-05	N.D.	7.97002e-05	N.D.	N.D.	5.66244e-05	N.D.	0.000107418	9.23934e-05	N.D.	8.28761e-05	0.000110636	7.6876e-05	N.D.	5.36026e-05	5.19015e-05	N.D.	0.000109383	0.000112841	0.000107853	N.D.	9.78462e-05	N.D.	0.000102275	8.15501e-05	6.40255e-05	8.54266e-05
Terephthalic acid	165.019	0.000524666	0.000465906	0.00028243	0.000403359	0.000579849	0.000722187	0.000555851	0.000502246	0.000373137	0.000575024	0.000404002	0.00039487	0.000543119	0.000459498	0.000378991	0.000521343	0.000726903	0.00055108	0.000362024	0.000409139	0.000518207	0.000404054	0.000390575	0.000479602	0.000400981	0.000655201	0.000430592	0.000401265	0.000635235	0.000722616
Theobromine	181.072	0.00781493	0.00866752	0.00827937	0.00799496	0.008048	0.00784849	0.00681544	0.00809906	0.00643636	0.00669897	0.00734057	0.00713486	0.00751977	0.00453313	0.00824009	0.00846848	0.00949499	0.00778599	0.00629385	0.00776808	0.00734022	0.00729655	0.0055104	0.00736458	0.00444385	0.00894769	0.00702116	0.00784054	0.00858806	0.00924887
Thiamine	265.113	0.000133698	0.000120084	0.000147787	0.000151059	0.000159415	0.000112081	0.000108127	0.000111678	0.000131936	9.96804e-05	0.000123867	0.000120876	0.000132832	0.000124519	0.000150421	0.000127836	0.000105926	9.66917e-05	0.000105458	0.000117608	0.000137473	0.000151498	0.000122812	0.000130575	0.000100412	0.000126515	0.000163905	0.000134614	0.000114526	0.00012517
Thiamine diphosphate	423.029	N.D.	N.D.	N.D.	N.D.	N.D.	N.D.	N.D.	N.D.	N.D.	N.D.	N.D.	N.D.	N.D.	N.D.	4.3167e-05	N.D.	N.D.	N.D.	N.D.	N.D.	N.D.	N.D.	N.D.	N.D.	N.D.	5.15689e-05	N.D.	N.D.	N.D.	N.D.
Thiamine phosphate	345.08	0.000204138	0.000153023	0.000195318	0.000197703	0.000205933	0.000182048	0.000162696	0.000186904	0.000232622	0.000194049	0.000168702	0.000152446	0.000177472	0.000124343	0.00017954	0.00019536	0.000191173	0.000165109	0.000171791	0.000165687	0.00018129	0.000158718	0.000141895	0.000151613	0.000107083	0.000188978	0.000184951	0.000196622	0.000162945	0.0002016
Thiaproline	134.028	0.00104537	0.000792468	0.00118648	0.00109493	0.000900465	0.000973268	0.00082049	0.000868108	0.000967364	0.000964228	0.000680187	0.000582007	0.0006962	0.000418995	0.000585036	0.000583386	0.000651671	0.00073148	0.000882854	0.0007052	0.000583223	0.000676404	0.000604763	0.000632301	0.00054397	0.00100125	0.000962447	0.000910505	0.000821447	0.000863787
Thr	120.066	0.0226604	0.0239116	0.0239046	0.0262139	0.0263429	0.0201136	0.0203425	0.021162	0.0231784	0.0221367	0.0552695	0.0532773	0.0471654	0.0452633	0.047698	0.0350756	0.0362779	0.0303897	0.0268213	0.030699	0.0539111	0.0476144	0.0461708	0.0547084	0.0517809	0.0386451	0.0285634	0.03633	0.0347966	0.0367989
Thr-Asp	235.091	N.D.	N.D.	3.29617e-05	2.36343e-05	N.D.	N.D.	N.D.	N.D.	2.25622e-05	N.D.	N.D.	2.44325e-05	N.D.	2.2661e-05	2.49381e-05	2.90068e-05	2.60506e-05	N.D.	N.D.	N.D.	2.47891e-05	N.D.	1.98838e-05	N.D.	N.D.	N.D.	1.88751e-05	N.D.	N.D.	2.58551e-05
Threonic acid	135.03	0.001309	0.0010225	0.00129474	0.00125185	0.0011601	0.00125919	0.000925648	0.00115172	0.00126234	0.00121096	0.000922957	0.000957262	0.000887904	0.00140174	0.0010393	0.00102016	0.00123336	0.000950592	0.000926077	0.000979729	0.00102983	0.00102412	0.000836269	0.000964832	0.00114659	0.000988097	0.00124887	0.00108318	0.000903644	0.00119989
Trehalose 6-phosphate	421.079	0.000203258	0.000169661	0.000189718	0.000204664	0.000187318	0.00026599	0.000237286	0.000211583	0.000141713	0.000184008	0.000172581	0.000176828	0.000239759	0.000124817	0.000236687	0.000169565	0.000260198	0.000213348	0.000128471	0.000157907	0.000190645	0.000184134	0.000144446	0.000177288	0.000211555	0.000249096	0.000169713	0.000244023	0.000215579	0.000217551
Triethanolamine	150.113	1.73608e-05	1.7472e-05	N.D.	N.D.	N.D.	N.D.	N.D.	N.D.	N.D.	N.D.	4.31649e-05	N.D.	1.22877e-05	N.D.	N.D.	N.D.	N.D.	3.34518e-05	N.D.	N.D.	N.D.	N.D.	1.63749e-05	N.D.	N.D.	N.D.	1.30256e-05	N.D.	N.D.	N.D.
Trigonelline	138.056	0.000437211	0.000401354	0.000413716	0.0003185	0.00034062	0.000330269	0.000251163	0.000313564	0.00025306	0.000196236	0.000341052	0.000280716	0.000236189	0.000407022	0.000352088	0.000103188	0.000108156	7.98861e-05	0.000145907	9.54068e-05	0.00048808	0.00043411	0.000622677	0.000338469	0.000314237	0.000204782	0.000251708	0.000375657	0.000116126	0.000139233
Trimethylamine	60.081	0.00167102	0.00131469	0.00179284	0.00189087	0.00117795	0.00135606	0.000951745	0.00150036	0.00129149	0.00105477	0.000261216	0.000125442	0.000234167	N.D.	0.000163539	0.000318362	0.000156912	0.00026642	0.000165303	0.000131034	0.00164165	0.000171242	9.314e-05	0.000127081	N.D.	0.00194965	0.000226983	0.000202635	0.000147499	0.000183606
Trimethylamine N-oxide	76.0762	0.000906816	0.000606148	0.000851739	0.000596672	0.000598326	0.000856849	0.000588914	0.000686491	0.000578806	0.000445827	0.00031143	0.000258213	0.000365909	0.000715982	0.000602406	0.000174913	9.9641e-05	0.000265623	0.000371122	0.000307297	0.000629501	0.000370853	0.000554223	0.000515855	0.000364871	0.000318085	0.000262924	0.000285989	0.000236974	0.000136351
Trp	205.098	0.0014136	0.00141695	0.00147275	0.00155174	0.00130406	0.0013789	0.00107613	0.00144605	0.00136061	0.00118468	0.00192201	0.0018586	0.0019595	0.00216301	0.00191548	0.00149567	0.0015007	0.00131776	0.00135162	0.001429	0.00159375	0.00229758	0.00228904	0.00207708	0.00191022	0.00128112	0.00169683	0.00190639	0.0014998	0.00157655
Tyr	182.082	0.00738331	0.00763646	0.00795005	0.00743255	0.0080215	0.00676083	0.00640021	0.00709556	0.00681705	0.00690662	0.00652582	0.00546928	0.00584024	0.00751696	0.00578016	0.00481418	0.00384616	0.00413743	0.00424188	0.00382842	0.00688826	0.00710525	0.00753596	0.00702503	0.00613033	0.00526814	0.00607885	0.00593783	0.00541247	0.00499204
Tyramine	138.092	N.D.	3.78798e-05	N.D.	N.D.	6.12004e-05	5.05956e-05	2.68871e-05	N.D.	2.85622e-05	N.D.	4.05676e-05	N.D.	N.D.	N.D.	3.56052e-05	N.D.	N.D.	3.95847e-05	2.97904e-05	4.12529e-05	3.86399e-05	3.57818e-05	N.D.	N.D.	N.D.	5.00876e-05	4.06447e-05	4.90804e-05	4.54581e-05	4.81289e-05
UDP	402.995	0.000442228	0.000230875	0.000260594	0.00038019	0.00030464	0.000428093	0.000405621	0.000318005	0.00036523	0.000327551	0.000354564	0.000466333	0.000429307	0.000247187	0.000433133	0.000552568	0.000427985	0.000623156	0.000277959	0.00038	0.000327909	0.000174374	0.000242328	0.00030955	0.000257879	0.000370651	0.000295894	0.000401265	0.000323369	0.000483501
UDP-glucuronic acid	579.026	0.000289034	0.000319673	0.000380868	0.000398796	0.000369067	0.000342775	0.000302386	0.000310434	0.000353979	0.000304976	0.000257506	0.000302468	0.000400435	0.000285121	0.000308022	0.000358102	0.000221478	0.000221173	0.000224062	0.000270922	0.000314737	0.000235536	0.000251514	0.00019377	0.000277353	0.000281327	0.000292739	0.000236062	0.00027693	0.000323931
UMP	323.027	0.00259029	0.00197131	0.00222185	0.00251038	0.00195789	0.00221173	0.00218488	0.00212803	0.00225068	0.00222045	0.00205762	0.00241709	0.00246956	0.00147914	0.00225968	0.00223438	0.00241303	0.00200992	0.00191283	0.00218037	0.00133417	0.00166436	0.0019079	0.00223077	0.00175086	0.00229389	0.00201037	0.0022818	0.00234027	0.00264081
Uracil	113.035	0.00047599	0.000642166	0.000687796	0.00068652	0.000696541	0.000668634	0.000533188	0.000574333	0.000579056	0.00055996	0.000637826	0.000567605	0.000523317	0.000744191	0.000685221	0.00065091	0.000513815	0.000518901	0.000561979	0.000503436	0.000701667	0.000778191	0.000871502	0.000696657	0.000736983	0.000659082	0.000768028	0.00067991	0.000638334	0.000731542
Urea	61.0398	0.132358	0.126886	0.124714	0.127521	0.116998	0.137774	0.123215	0.121885	0.117312	0.110241	0.131414	0.114729	0.134119	0.107217	0.124461	0.130159	0.109485	0.115262	0.0908265	0.109459	0.137131	0.137463	0.106189	0.120007	0.124038	0.136419	0.133868	0.0965837	0.108853	0.129679
Uric acid	167.02	0.000114812	7.17941e-05	9.5933e-05	0.000107071	0.000103005	N.D.	0.000137518	0.000108946	9.54891e-05	6.68732e-05	0.000568394	0.000603607	0.00078246	0.000865459	0.000456545	N.D.	0.000177079	0.000184105	0.000127115	0.000116953	0.000670029	0.000606406	0.000634487	0.000609452	0.00120589	0.000186477	0.00023375	0.000172369	0.000172549	0.00021228
Uridine	245.079	0.00207571	0.00264664	0.00235023	0.00273151	0.00296551	0.00233125	0.00209336	0.00220408	0.00231354	0.00239881	0.00241829	0.00191589	0.00164733	0.00204825	0.00246469	0.0024678	0.00180803	0.0017931	0.00192519	0.00190064	0.00260777	0.00233419	0.00274594	0.00236028	0.00172491	0.00227543	0.00306789	0.00271009	0.00256726	0.00255345
Urocanic acid	139.052	0.000346949	4.46824e-05	6.79429e-05	3.89528e-05	0.000136774	0.000101673	8.81781e-05	9.51746e-05	6.47493e-05	9.87429e-05	5.8687e-05	5.61304e-05	0.000161451	0.000143967	8.29588e-05	8.28993e-05	7.90641e-05	0.000299155	0.000311674	0.000145885	0.000188022	8.80489e-05	9.8311e-05	7.08767e-05	9.35127e-05	8.12773e-05	6.82035e-05	6.54656e-05	8.44336e-05	5.31951e-05
UTP	482.962	0.000205928	8.80422e-05	0.000102376	0.000160782	0.000338842	0.000230357	0.000213018	0.000193495	0.000161784	0.000267067	0.000201395	0.000207407	0.000292063	0.000220265	0.000302169	0.000261659	0.000358289	0.000312608	0.000212876	0.00029258	0.000200697	0.000122973	0.000125757	0.000200605	0.000190311	0.000235744	0.000183277	0.000218546	0.000214727	0.000300451
Val	118.087	0.0178317	0.0202244	0.0180103	0.0188966	0.020022	0.0169416	0.0166198	0.0165322	0.0168952	0.0167058	0.0220004	0.0219717	0.0233248	0.0231558	0.0220347	0.0206288	0.0195669	0.0174698	0.0166729	0.0184502	0.022728	0.0218079	0.0237295	0.0265406	0.0237553	0.0221491	0.0198938	0.0204653	0.0223552	0.0207716
Xanthine	153.042	0.000802652	0.000973345	0.000864433	0.000708779	0.00102789	0.00082177	0.000700871	0.000848801	0.000806553	0.000926965	0.00106706	0.000864074	0.000993127	0.0014107	0.00104877	0.000998992	0.000836762	0.000857004	0.000856639	0.000792206	0.0012968	0.00126706	0.00117395	0.00123867	0.00114103	0.00109022	0.00120258	0.0010143	0.00108331	0.00102477
β-Ala	90.0553	0.00279767	0.00310564	0.00252197	0.00306858	0.00422909	0.0024603	0.0021772	0.00221754	0.00210791	0.00294776	0.00360631	0.002911	0.00198112	0.00212418	0.00341666	0.00240424	0.0025488	0.00183276	0.00190135	0.00211905	0.00386898	0.003178	0.00294176	0.00288576	0.00214566	0.0024313	0.00313633	0.00336227	0.00292628	0.00253694
β-Ala-Lys	218.151	N.D.	N.D.	N.D.	N.D.	N.D.	N.D.	N.D.	N.D.	N.D.	N.D.	N.D.	3.42055e-05	4.1996e-05	N.D.	3.79837e-05	N.D.	N.D.	N.D.	N.D.	N.D.	5.33321e-05	N.D.	3.87827e-05	N.D.	5.1603e-05	N.D.	N.D.	N.D.	N.D.	N.D.
γ-Butyrobetaine	146.118	0.00214914	0.00204615	0.00220122	0.00214434	0.00208607	0.00247071	0.00205751	0.0022334	0.00218335	0.00221156	0.00234272	0.00234835	0.00226016	0.00197454	0.0020775	0.002336	0.00249275	0.00203347	0.00196696	0.0021261	0.00222189	0.00217196	0.00226595	0.00229026	0.00218318	0.00248481	0.00210146	0.00221922	0.00224393	0.00281471
γ-Glu-Ala	219.1	7.55625e-05	8.514e-05	5.597e-05	9.13485e-05	9.26506e-05	7.1894e-05	6.96029e-05	5.656e-05	7.46241e-05	8.35878e-05	5.87488e-05	6.42317e-05	3.67854e-05	5.17465e-05	5.2615e-05	5.04845e-05	N.D.	N.D.	3.41596e-05	N.D.	5.55327e-05	6.05735e-05	6.93779e-05	7.70872e-05	4.35062e-05	6.22959e-05	5.81931e-05	6.33611e-05	6.11444e-05	N.D.
γ-Glu-Arg_divalent	152.586	1.60969e-05	1.44645e-05	2.24313e-05	3.23877e-05	N.D.	N.D.	9.68514e-06	1.3459e-05	1.46248e-05	1.61707e-05	3.71045e-05	2.10891e-05	2.36422e-05	2.14345e-05	1.88117e-05	1.062e-05	N.D.	N.D.	1.4829e-05	N.D.	2.53716e-05	2.49195e-05	2.59167e-05	3.09746e-05	2.75406e-05	1.48841e-05	1.39905e-05	1.30029e-05	1.2645e-05	N.D.
γ-Glu-Asn	262.104	9.94418e-05	9.90316e-05	0.000111435	9.94767e-05	7.88959e-05	0.00010389	8.45642e-05	7.65884e-05	8.5499e-05	6.85888e-05	0.000119786	8.87285e-05	9.59686e-05	8.05983e-05	9.49954e-05	0.00011048	8.06859e-05	8.08419e-05	7.24237e-05	8.03307e-05	0.000101486	9.09242e-05	6.77773e-05	9.84356e-05	7.89726e-05	0.000108453	9.58226e-05	9.34256e-05	7.20287e-05	0.0001008
γ-Glu-Asp	263.09	0.000157577	0.000130753	0.000147642	0.000179321	0.000142183	0.000172893	0.000134291	0.000118968	0.000157311	0.000133584	0.000129866	0.000114833	0.000126066	8.87166e-05	0.000135358	0.000146619	0.000144039	0.000130621	0.000111813	0.000120984	0.000136502	0.000108368	0.000105575	0.000120871	8.8552e-05	0.000158374	0.000124768	0.000158741	0.000113325	0.000141329
γ-Glu-Cys	251.072	0.000173142	0.000162188	0.000141079	0.000138492	0.000153696	0.000137138	0.000139856	0.000125377	0.000160311	0.000149989	0.000123682	0.000143959	0.000107634	N.D.	0.000128727	0.000135841	0.000123259	0.000121462	9.2615e-05	0.000115433	0.000111519	9.91029e-05	0.000104652	0.000127392	5.21162e-05	0.000133037	0.000110718	0.000126572	0.000122529	0.000150239
γ-Glu-Gln	276.121	0.00156307	0.00127202	0.00155865	0.0020428	0.00142183	0.00109113	0.00114104	0.0011332	0.00169198	0.00116812	0.00266132	0.00198186	0.00158846	0.00129781	0.00184448	0.00168755	0.00129787	0.00126217	0.00125146	0.00127232	0.00178313	0.00168833	0.0018769	0.00172945	0.00152716	0.00147921	0.00158786	0.00174525	0.00134582	0.00172853
γ-Glu-Glu	277.105	0.00308549	0.00362285	0.00417056	0.00380037	0.00314811	0.00289696	0.00256027	0.00346362	0.00375414	0.00293502	0.00256151	0.00184658	0.00189923	0.00189091	0.00245554	0.00292652	0.00259533	0.00231702	0.00282479	0.00241315	0.00223147	0.00244524	0.00211458	0.00218258	0.001629	0.00336724	0.0034039	0.00282426	0.00293189	0.00339112
γ-Glu-Gly	205.083	0.000160637	0.000144287	0.00018284	0.000157937	0.000134146	0.000123164	0.000114559	0.000136433	0.000121061	0.000126241	0.000200055	0.000145309	0.000167206	0.000202664	0.00014552	0.00013275	9.5181e-05	0.000120267	0.000124921	0.000105307	0.000173329	0.000199675	0.000210411	0.000167915	0.000189876	0.000132368	0.000191645	0.000162724	0.000118687	0.000133555
γ-Glu-Ile γ-Glu-Leu	261.146	7.42987e-05	6.68087e-05	6.91691e-05	7.80307e-05	7.74277e-05	N.D.	6.729e-05	6.45714e-05	7.90616e-05	7.84319e-05	0.00010649	9.08503e-05	9.3791e-05	0.000113831	7.92829e-05	8.91603e-05	N.D.	N.D.	6.89151e-05	6.81048e-05	9.27487e-05	6.58769e-05	8.38444e-05	9.33896e-05	9.20302e-05	7.83506e-05	9.84156e-05	N.D.	7.00279e-05	7.30231e-05
γ-Glu-Lys_divalent	138.582	3.24599e-05	2.69956e-05	4.03907e-05	4.53929e-05	3.17593e-05	2.76589e-05	3.00673e-05	N.D.	2.59372e-05	1.94517e-05	4.10005e-05	4.38499e-05	3.55411e-05	5.45499e-05	3.68305e-05	1.1888e-05	1.36842e-05	N.D.	2.42295e-05	N.D.	4.64714e-05	4.2427e-05	5.94052e-05	4.12219e-05	5.76472e-05	N.D.	2.33978e-05	2.20223e-05	N.D.	N.D.
γ-Glu-Ornitine	262.142	N.D.	N.D.	N.D.	N.D.	N.D.	N.D.	N.D.	N.D.	N.D.	N.D.	2.3314e-05	N.D.	N.D.	N.D.	N.D.	N.D.	N.D.	N.D.	N.D.	N.D.	N.D.	N.D.	N.D.	2.39879e-05	N.D.	N.D.	N.D.	N.D.	N.D.	N.D.
γ-Glu-Ser	235.094	0.000123787	0.00012617	0.00011634	0.000121485	9.73642e-05	0.000118057	8.36969e-05	0.000108073	0.000122936	8.07755e-05	0.000143285	0.000128721	0.000124744	0.000132812	0.000116618	0.000106358	0.000113731	0.000104975	8.42074e-05	9.08315e-05	0.000119156	0.000137568	0.000141095	0.00014253	0.00013605	0.000128522	0.000102516	0.000113569	9.45176e-05	0.0001153
γ-Glu-Taurine	253.05	N.D.	N.D.	0.000160008	0.000158325	0.000124083	0.00017465	N.D.	N.D.	0.000118905	N.D.	0.00014771	0.000145251	N.D.	0.000118393	0.000173399	N.D.	0.000156945	N.D.	9.0845e-05	N.D.	0.000202083	0.000135986	0.000121956	0.000165227	0.000116547	0.000143656	0.000117979	0.00023845	N.D.	0.00017107
γ-Glu-Thr	249.11	8.55399e-05	5.90753e-05	7.37852e-05	7.24035e-05	7.82777e-05	N.D.	5.48583e-05	4.95902e-05	7.56241e-05	7.1323e-05	0.000123187	0.000135986	0.000140531	9.65428e-05	9.67252e-05	8.44051e-05	8.88964e-05	8.60986e-05	6.26922e-05	8.58811e-05	0.000166339	0.000141274	0.000110808	0.000129798	0.000151274	0.00011715	0.000127603	8.47821e-05	8.64344e-05	0.00010211
γ-Glu-Val	247.13	N.D.	N.D.	N.D.	5.27708e-05	N.D.	N.D.	N.D.	N.D.	N.D.	N.D.	5.7512e-05	5.56803e-05	N.D.	6.99103e-05	N.D.	6.18178e-05	N.D.	N.D.	N.D.	N.D.	N.D.	6.06374e-05	7.43642e-05	N.D.	7.45821e-05	N.D.	6.78416e-05	N.D.	N.D.	N.D.
