# Supplementary material for: X-irradiated umbilical cord blood cells retain their regenerative effect in experimental stroke
Source: Sci Rep. 2024 Mar 22;14:6907. doi: 10.1038/s41598-024-57328-z (PMC10959937; doi:10.1038/s41598-024-57328-z)
Supplement: Supplementary file 4 — Supplementary Information 4. [file 41598_2024_57328_MOESM4_ESM.xlsx]

## Sheet: 3-1 Wire hang test (X-ray)
Wire hang test	12 days after cell therapy
	Trial					AVERAGE
	1	2	3	4	5
no-surgery	180	180	180	131	180	170.2
	46	180	180	180	180	153.2
	180	136	109	180	180	157
	180	180	56	106	122	128.8
	180	180	143	102	180	157
	180	166	82	180	139	149.4
PBS	180	92	46	94	120	106.4
	25	180	73	64	51	78.6
	21	72	180	99	89	92.2
	83	124	72	162	28	93.8
	156	22	43	163	45	85.8
	178	19	118	180	151	129.2
MNCs	180	34	55	79	73	84.2
	20	52	180	130	134	103.2
	169	180	180	180	180	177.8
	180	46	125	75	91	103.4
	180	21	100	122	109	106.4
	158	180	30	127	106	120.2
XR-MNCs	130	180	78	180	53	124.2
	180	180	180	28	68	127.2
	97	178	82	75	180	122.4
	107	180	117	57	111	114.4
	180	56	64	42	72	82.8

## Sheet: 3-2 Rotarod test (X-ray)
Rotarod test	2 weeks after cell therapy						4 weeks after cell therapy
	Trial						Trial
	1	2	3	4	5	AVERAGE	1	2	3	4	5	AVERAGE
no-surgery	103	134	130	129	99	119	184	137	170	154	168	162.6
	98	118	148	155	183	140.4	121	164	164	189	183	164.2
	119	140	131	84	144	123.6	144	134	145	240	130	158.6
	71	169	222	104	123	137.8	132	219	180	159	173	172.6
	152	87	158	129	117	128.6	156	218	144	205	214	187.4
	157	156	184	124	156	155.4	156	173	199	168	225	184.2
PBS	38	65	127	53	82	73	144	108	39	51	127	93.8
	85	134	116	86	68	97.8	118	145	71	103	54	98.2
	48	20	113	105	113	79.8	28	89	131	168	195	122.2
	127	92	82	150	52	100.6	186	31	151	29	69	93.2
	96	60	72	79	152	91.8	212	192	73	159	205	168.2
	36	118	47	67	46	62.8	85	86	80	103	129	96.6
MNCs	45	116	142	176	167	129.2	208	171	164	170	167	176
	43	56	67	116	148	86
	47	149	141	97	164	119.6	60	221	138	118	167	140.8
	84	163	149	118	81	119	157	176	185	154	183	171
	192	154	136	83	170	147	200	211	42	133	195	156.2
XR-MNCs	49	91	135	193	181	129.8	131	164	187	149	118	149.8
	59	97	116	108	144	104.8	108	145	140	148	155	139.2
	87	56	131	98	150	104.4	180	156	137	169	154	159.2
	42	160	121	129	170	124.4	116	250	189	183	123	172.2
	78	45	166	85	134	101.6	78	117	194	163	218	154

## Sheet: 3-3 Open Field test (X-ray)
Open field test	Locomotion
	Light period	Dark period
	30 mins	30 mins
no-surgery	145	172
	110	160
	96	171
	143	166
	96	178
	149	203
PBS	169	143
	112	83
	86	75
	126	95
	94	96
	99	135
MNCs	104	79
	175	151
	124	161
	79	107
	103	159
XR-MNCs	72	173
	111	132
	181	156
	103	168
	126	175

## Sheet: 3-4 Wire hang (freeze-thawed)
wire hang test	12 days after cell therapy
	Trial					AVERAGE
	1	2	3	4	5
PBS	124	29	61	41	57	62.4
	14	18	82	28	83	45
	17	51	139	49	45	60.2
	27	141	125	28	126	89.4
	74	170	119	127	176	133.2
	81	180	74	147	144	125.2
	153	70	114	166	21	104.8
freeze-thawed XR-MNCs	155	180	180	180	86	156.2
	38	177	87	119	159	116
	180	123	53	180	109	129
	57	114	126	138	103	107.6
	180	180	180	29	87	131.2
	180	157	160	157	79	146.6
	180	180	180	180	111	166.2
	180	101	127	143	148	139.8
	123	170	119	141	169	144.4

## Sheet: 3-5 Rotarod (freeze-thawed)
Rotarod	2 weeks after cell therapy						4 weeks after cell therapy
	Trial						Trial
	1	2	3	4	5	AVERAGE	1	2	3	4	5	AVERAGE
PBS	45	29	116	148	84	84.4	57	155	173	186	169	148
	46	13	111	37	39	49.2	127	94	146	118	134	123.8
	24	30	24	53	49	36	31	70	55	53	47	51.2
	78	42	86	46	142	78.8	151	86	83	109	89	103.6
	77	20	105	168	68	87.6	67	138	206	127	184	144.4
	97	113	43	80	150	96.6	171	207	199	183	194	190.8
	113	101	90	76	207	117.4	148	256	86	82	185	151.4
freeze-thawed XR-MNCs	71	168	128	114	168	129.8	167	224	237	160	281	213.8
	97	63	133	190	185	133.6	164	184	236	168	190	188.4
	39	101	79	126	218	112.6	168	138	167	223	237	186.6
	92	138	109	62	177	115.6	218	227	184	84	200	182.6
	160	112	157	147	146	144.4	251	173	228	216	227	219
	78	91	196	57	102	104.8	176	207	159	167	187	179.2
	124	125	165	197	146	151.4	222	142	149	163	174	170
	99	72	133	139	127	114	52	229	115	204	207	161.4
	38	38	43	182	94	79	60	84	95	108	65	82.4

## Sheet: 3-6 Open Field (freeze-thawed)
Open field test	Locomotion
	Light period	Dark period
	30 mins	30 mins
PBS	33	166
	138	84
	91	134
	109	152
	16	117
	84	139
XR-MNCs (freeze-thawed)	147	189
	99	206
	151	148
	99	162
	103	166
	109	149
	103	167

## Sheet: 3-7 Blood flow (1 week) 
Blood flow (1 week after cell therapy)	ipsi					contra					ipsi/contra					AVERAGE
	Trial					Trial					Trial
	1	2	3	4	5	1	2	3	4	5	1	2	3	4	5
PBS	14.6013	24.6432	15.1992	25.3217	26.9871	38.2846	37.5515	36.0342	36.3061	39.5022	0.381387	0.65625	0.421799	0.697449	0.683179	0.568013
	24.0015	24.2396	23.0336	24.1907	24.1907	39.0187	39.4751	38.8343	40.2815	40.2815	0.615128	0.614047	0.593125	0.600541	0.600541	0.604676
	27.2641	27.3941	24.5105	30.0865	22.2169	34.7742	34.7025	31.1117	34.6529	31.7156	0.784032	0.7894	0.787822	0.868225	0.700506	0.785997
freeze-thawed XR-MNCs	22.6924	24.6832	22.6008	25.2816	25.2816	32.3182	33.2007	32.1462	33.9428	33.9428	0.702155	0.743454	0.703064	0.744829	0.744829	0.727666
	26.9865	31.5484	27.0908	30.5508	27.2358	32.9653	32.6051	32.8467	33.1219	33.0691	0.818633	0.967591	0.824766	0.922376	0.823602	0.871394
	28.4326	29.9004	28.4127	28.285	29.9788	32.4724	32.1053	32.1026	32.0046	31.4087	0.875594	0.931322	0.885059	0.883777	0.954474	0.906045

## Sheet: 3-8 Blood flow (５weeks)
Blood flow (5 weeks after cell therapy)	ipsi					contra					ipsi/contra
	Trial					Trial					Trial
	1	2	3	4	5	1	2	3	4	5	1	2	3	4	5	AVERAGE
PBS	27.2051	26.871	28.2317	27.1145	26.9685	32.315	32.0361	35.2117	32.7062	33.0923	0.841871	0.838773	0.801772	0.829031	0.814947	0.825279
	25.1168	25.88	27.9044	24.9584	24.8819	28.7955	30.4173	32.5901	29.3753	29.3976	0.872246	0.850832	0.856222	0.84964	0.846391	0.855066
	24.0636	23.997	23.7526	23.7526	23.7526	35.6883	33.735	32.4823	32.3714	32.4435	0.674272	0.711338	0.731248	0.733754	0.732121	0.716547
	24.9564	24.82	25.1631	24.7737	24.2943	32.3149	31.7168	31.9154	31.4549	31.1139	0.772286	0.782551	0.788432	0.787596	0.780818	0.782337
	19.2632	19.1522	18.9975	19.0515	20.259	28.3875	28.1247	28.3425	28.0937	30.3937	0.678579	0.680974	0.670283	0.678142	0.666553	0.674906
	28.6335	28.5768	29.6892	29.4787	29.1102	31.0087	33165	32.4777	32.4825	34.2593	0.923403	0.000861656	0.914141	0.907525	0.8497	0.719126
	28.7487	27.3695	26.8343	29.4982	27.2592	34.895	32.9907	32.7343	36.0088	32.836	0.823862	0.829613	0.819761	0.819192	0.830161	0.824518
freeze-thawed XR-MNCs	23.0851	26.6399	22.5208	22.3219	26.8868	29.3331	33.1106	28.9702	28.7017	32.7562	0.786998	0.804574	0.77738	0.777719	0.820815	0.793497
	28.0071	27.5975	26.8348	25.7132	24.7467	31.1925	30.4771	29.2167	26.4716	25.8136	0.897879	0.905516	0.918475	0.971353	0.958666	0.930378
	25.0081	25.9172	25.0252	24.6972	25.8229	27.9743	30.0419	29.2583	28.0842	29.6281	0.893969	0.862702	0.855319	0.879399	0.871568	0.872591
	30.6186	27.7266	28.3495	28.7327	28.9024	32.9743	30.5253	31.7599	32.0626	31.6187	0.928562	0.908314	0.892619	0.896144	0.91409	0.907946
	28.9083	31.7228	31.261	29.6365	28.5232	30.5988	34.0088	32.1303	31.0115	29.7003	0.944753	0.932782	0.972944	0.955662	0.960365	0.953301
	25.7687	30.7427	27.3693	27.9593	26.0982	29.7813	28.1587	23.0973	22.8912	23.9583	0.865262	1.09177	1.18496	1.2214	1.08931	0.978514
	32.6505	28.9718	33.7612	30.2125	28.7867	37.287	35.7292	38.3362	34.6227	34.4175	0.875654	0.810873	0.880661	0.872622	0.836396	0.855241
	26.7853	25.146	24.1383	24.3805	24.1102	27.805	26.3817	24.4715	26.2868	23.0876	0.963328	0.953162	0.986385	0.92748	1.04429	0.974929
	25.2957	24.8145	24.707	25.0803	23.23	34.4597	34.5039	35.0766	34.8098	36.2134	0.734066	0.71918	0.704373	0.720496	0.641475	0.703918
