# Supplementary material for: X-irradiated umbilical cord blood cells retain their regenerative effect in experimental stroke
Source: Sci Rep. 2024 Mar 22;14:6907. doi: 10.1038/s41598-024-57328-z (PMC10959937; doi:10.1038/s41598-024-57328-z)
Supplement: Supplementary file 5 — Supplementary Information 5. [file 41598_2024_57328_MOESM5_ESM.xlsx]

## Sheet: Figure S1
(a)									(b)
CD34+ cells				T cells					T-cells				T-cells
	Xray(-)	Xray(+)			Xray(-)	Xray(+)				Xray(-)				Xray(+)
1	92.7	97.8		1	99.7	99.9				0H	24H			0H	24H
2	96.3	96.1		2	98.3	98.6			1	94.7	88.8		1	95.1	43.6
3	97.3	97.1		3	98.2	99			2	95.7	88.5		2	94.8	36.2
4	96.1	96.3		4	99	99.3			3	95.3	93.7		3	95.7	58
									4	93.7	95.8		4	92	42.2
B-cells				Monocyte
	Xray(-)	Xray(+)			Xray(-)	Xray(+)			CD34+ cells				CD34+ cells
1	89.2	90.9		1	99.9	99.9				Xray(-)				Xray(+)
2	97.2	97.9		2	98.5	98.9				0H	24H			0H	24H
3	92.6	97.7		3	98	99.4			1	88.2	87		1	83.4	29.3
4	96.4	97.1		4	99	99.3			2	91.1	93.3		2	88	53.5
									3	87.8	87.3		3	79.4	39.3
									4	90.2	80.4		4	86.3	49
